# Supplementary material for: CrusTome: a transcriptome database resource for large-scale analyses across Crustacea
Source: G3 (Bethesda). 2023 May 2;13(7):jkad098. doi: 10.1093/g3journal/jkad098 (PMC10320764; doi:10.1093/g3journal/jkad098)
Supplement: jkad098_Supplementary_Data [file jkad098_supplementary_data.zip]

Archive with 6 entries (6 files):
- File_S1_G3-2023-404078.xlsx
- File_S2_G3-2023-404078.unk
- File_S3_G3-2023-404078.txt
- File_S4_G3-2023-404078.docx
- File_S5_G3-2023-404078.unk
- Supplemental_Material_Legends_G3-2023-404078.docx
