# Supplementary material for: CrusTome: a transcriptome database resource for large-scale analyses across Crustacea
Source: G3 (Bethesda). 2023 May 2;13(7):jkad098. doi: 10.1093/g3journal/jkad098 (PMC10320764; doi:10.1093/g3journal/jkad098)
Supplement: jkad098_Supplementary_Data [file jkad098_supplementary_data.zip › File_S1_G3-2023-404078.xlsx]

## Sheet: Species_List
Crustome v0.1.0 Pre-release	Family	Infraorder	Order	Superorder	Subclass	Class	CrusTome ID	Assembly Method	EvigentialGene Pipeline?	Tissue	Source	Accession	Reference
Crustaceans
Daphnia magna	Daphniidae		Anomopoda	Diplostraca	Phyllopoda	Branchiopoda	Dapmag	n/a	Y	whole organism	NCBI TSA	GDIP00000000.1
Branchinella herrodi	Thamnocephalidae		Anostraca		Sarsostraca	Branchiopoda	Braher	Trinity 2.13.2	Y	whole organism	NCBI SRA	PRJNA328606	Martin Schwentner, David J. Combosch, Joey Pakes Nelson, Gonzalo Giribet,. A Phylogenomic Solution to the Origin of Insects by Resolving Crustacean-Hexapod Relationships. Current Biology, Volume 27, Issue 12, 2017.
Acartia fossae	Acartiidae		Calanoida	Gymnoplea	Copepoda	Hexanauplia	Acafos	Trinity 2.13.2	Y	whole orgcaism	NCBI SRA	PRJNA275311
Calanus finmarchicus	Calanidae		Calanoida	Gymnoplea	Copepoda	Hexanauplia	Calfin	Trinity 2.13.2	Y	whole organism	NCBI SRA	PRJNA236528	Christie AE et al., "Peptidergic signaling in Calanus finmarchicus (Crustacea, Copepoda): in silico identification of putative peptide hormones and their receptors using a de novo assembled transcriptome.", Gen Comp Endocrinol, 2013 Jun 15;187:117-35
Calanus sinicus	Calanidae		Calanoida	Gymnoplea	Copepoda	Hexanauplia	Calsin	Trinity 2.13.2	Y	unspecified	NCBI SRA	PRJNA225989	Lenz et al. Transcriptomics and metatranscriptomics in zooplankton: wave of the future? J. Plankton Res. (2020) 1–7. doi:10.1093/plankt/fbaa058
Eurytemora affinis	Temoridae		Calanoida	Gymnoplea	Copepoda	Hexanauplia	Euraff	Trinity 2.13.2	Y	pooled whole organisms	NCBI SRA	PRJNA278152	Lenz et al. Transcriptomics and metatranscriptomics in zooplankton: wave of the future? J. Plankton Res. (2020) 1–7. doi:10.1093/plankt/fbaa058
Eucyclops serrulatus	Cyclopidae		Cyclopoida	Podoplea	Copepoda	Hexanauplia	Eucser	Trinity 2.13.2	Y	whole organism	NCBI SRA	PRJNA231234
Paracyclopina nana	Cyclopettidae		Cyclopoida	Podoplea	Copepoda	Hexanauplia	Parnan	Trinity 2.13.2	Y	whole organism	NCBI SRA	PRJNA268783
Lernaea cyprinacea	Lernaeidae		Cyclopoida	Podoplea	Copepoda	Hexanauplia	Lercyp	Trinity 2.13.2	Y	whole organism	NCBI SRA	PRJNA232511
Tigriopus kingsejongensis	Harpacticidae		Harpacticoida	Podoplea	Copepoda	Hexanauplia	Tigkin	Trinity 2.13.2	Y	pooled whole organisms	NCBI SRA	PRJNA307513
Lepeophtheirus salmonis	Caligidae		Siphonostomatoida	Podoplea	Copepoda	Hexanauplia	Lepsal	Trinity 2.13.2	Y	whole organism	NCBI SRA	PRJEB1804
Amphibalanus amphitrite	Balanidae		Sessilia	Thoracica	Thecostraca	Hexanauplia	Ampamp	Trinity 2.13.2	Y	whole larva	NCBI SRA	PRJNA256251
Penaeus monodon	Penaeidae		Decapoda	Eucarida	Eumalacostraca	Malacostraca	Penmo1	Trinity 2.13.2	Y	central nervous system	NCBI SRA	PRJNA421057
Penaeus monodon	Penaeidae		Decapoda	Eucarida	Eumalacostraca	Malacostraca	Penmo2	Trinity 2.13.2	Y	eyestalk, heart, muscle, hepatopancreas	NCBI SRA	PRJNA298507	Vietnam
Penaeus vannamei	Penaeidae		Decapoda	Eucarida	Eumalacostraca	Malacostraca	Penvan	Trinity 2.13.2	Y	pooled whole organisms	NCBI SRA	PRJNA288849
Panulirus argus	Palinuridae	Achelata	Decapoda	Eucarida	Eumalacostraca	Malacostraca	Panar1	Trinity 2.4.0 (k25) + TransAbyss 1.5.3 (k63, k87, k111) + Velvet 1.2.10 (k63, k87, k111) + OASES 0.2.09 (k63, k87, k11)	Y	dactyl, lateral flagellum, brain - supraesophageal ganglia	NCBI SRA	PRJNA596786	Kozma MT, Ngo-Vu H, Wong YY, Shukla NS, Pawar SD, et al. (2020) Comparison of transcriptomes from two chemosensory organs in four decapod crustaceans reveals hundreds of candidate chemoreceptor proteins. PLOS ONE 15(3): e0230266. https://doi.org/10.1371/journal.pone.0230266
Panulirus argus	Palinuridae	Achelata	Decapoda	Eucarida	Eumalacostraca	Malacostraca	Panar2	Trinity 2.13.2	Y		NCBI SRA	PRJNA476144	Ernst et al.
Sagmariasus verreauxi	Palinuridae	Achelata	Decapoda	Eucarida	Eumalacostraca	Malacostraca	Sagver	Trinity 2.13.2	Y	multiple tissues (unspecified)	NCBI SRA	PRJNA229523
Sternostylus formosus	Chyrostylidae	Anomura	Decapoda	Eucarida	Eumalacostraca	Malacostraca	Gasfor	Trinity 2.13.2	Y	eyes	NCBI SRA	PRJNA936851	This study
Uroptychus nitidus	Chyrostylidae	Anomura	Decapoda	Eucarida	Eumalacostraca	Malacostraca	Uronit	Trinity 2.13.2	Y	eyes	NCBI SRA	PRJNA936851	This study
Eumunida picta	Eumunididae	Anomura	Decapoda	Eucarida	Eumalacostraca	Malacostraca	Eumpic	Trinity 2.13.2	Y	eyes	NCBI SRA	PRJNA936851	This study
Typhlonida microphthalma	Munididae	Anomura	Decapoda	Eucarida	Eumalacostraca	Malacostraca	Munmic	Trinity 2.13.2	Y	eyes	NCBI SRA	PRJNA936851	This study
Munidopsis nr. nitida	Munidopsidae	Anomura	Decapoda	Eucarida	Eumalacostraca	Malacostraca	Munnit	Trinity 2.13.2	Y	eyes	NCBI SRA	PRJNA936851	This study
Munidopsis serricornis	Munidopsidae	Anomura	Decapoda	Eucarida	Eumalacostraca	Malacostraca	Munser	Trinity 2.13.2	Y	eyes	NCBI SRA	PRJNA936851	This study
Munidopsis similis	Munidopsidae	Anomura	Decapoda	Eucarida	Eumalacostraca	Malacostraca	Munsim	Trinity 2.13.2	Y	eyes	NCBI SRA	PRJNA936851	This study
Munidopsis transtridens	Munidopsidae	Anomura	Decapoda	Eucarida	Eumalacostraca	Malacostraca	Muntra	Trinity 2.13.2	Y	eyes	NCBI SRA	PRJNA936851	This study
Emerita talpoida	Hippidae	Anomura	Decapoda	Eucarida	Eumalacostraca	Malacostraca	Emetal	Trinity 2.13.2	Y	eyes	NCBI SRA	PRJNA936851	This study
Calcinus laevimanus	Calcinidae	Anomura	Decapoda	Eucarida	Eumalacostraca	Malacostraca	Callae	Trinity 2.13.2	Y	hepatopancreas, gill, muscle	NCBI SRA	PRJNA524231
Coenobita clypeatus	Coenobitidae	Anomura	Decapoda	Eucarida	Eumalacostraca	Malacostraca	Coecly	Trinity 2.13.2	Y	eyes	NCBI SRA	PRJNA936851	This study
Clibanarius antillensis	Diogenidae	Anomura	Decapoda	Eucarida	Eumalacostraca	Malacostraca	Cliant	Trinity 2.13.2	Y	eyes	NCBI SRA	PRJNA936851	This study
Clibanarius tricolor	Diogenidae	Anomura	Decapoda	Eucarida	Eumalacostraca	Malacostraca	Clitri	Trinity 2.13.2	Y	eyes	NCBI SRA	PRJNA936851	This study
Clibanarius vittatus	Diogenidae	Anomura	Decapoda	Eucarida	Eumalacostraca	Malacostraca	Clivit	Trinity 2.13.2	Y	eyes	NCBI SRA	PRJNA936851	This study
Pontastacus leptodactylus	Astacidae	Astacidea	Decapoda	Eucarida	Eumalacostraca	Malacostraca	Astlep	Trinity 2.13.2	Y	Y-Organ, hypodermis	NCBI SRA	PRJNA183420	Manfrin C et al., "Application of D-Crustacean Hyperglycemic Hormone Induces Peptidases Transcription and Suppresses Glycolysis-Related Transcripts in the Hepatopancreas of the Crayfish Pontastacus leptodactylus - Results of a Transcriptomic Study.", PLoS One, 2013;8(6):e65176
Procambarus clarkii	Cambaridae	Astacidea	Decapoda	Eucarida	Eumalacostraca	Malacostraca	Procl1	Trinity 2.13.2	Y	eyestalk	NCBI SRA	PRJNA205889
Procambarus clarkii	Cambaridae	Astacidea	Decapoda	Eucarida	Eumalacostraca	Malacostraca	Procl2	Trinity 2.4.0 (k25) + TransAbyss 1.5.3 (k63, k87, k111) + Velvet 1.2.10 (k63, k87, k111) + OASES 0.2.09 (k63, k87, k11)	Y	dactyl, lateral flagellum, brain - supraesophageal ganglia	NCBI SRA	PRJNA596786	Kozma MT, Ngo-Vu H, Wong YY, Shukla NS, Pawar SD, et al. (2020) Comparison of transcriptomes from two chemosensory organs in four decapod crustaceans reveals hundreds of candidate chemoreceptor proteins. PLOS ONE 15(3): e0230266. https://doi.org/10.1371/journal.pone.0230266
Homarus americanus	Nephropidae	Astacidea	Decapoda	Eucarida	Eumalacostraca	Malacostraca	Homame	Trinity 2.4.0 (k25) + TransAbyss 1.5.3 (k63, k87, k111) + Velvet 1.2.10 (k63, k87, k111) + OASES 0.2.09 (k63, k87, k11)	Y	dactyl, lateral flagellum, brain - supraesophageal ganglia	NCBI SRA	PRJNA596786	Kozma MT, Ngo-Vu H, Wong YY, Shukla NS, Pawar SD, et al. (2020) Comparison of transcriptomes from two chemosensory organs in four decapod crustaceans reveals hundreds of candidate chemoreceptor proteins. PLOS ONE 15(3): e0230266. https://doi.org/10.1371/journal.pone.0230266
Cherax quadricarinatus	Parastacidae	Astacidea	Decapoda	Eucarida	Eumalacostraca	Malacostraca	Chequa		Y	multiple tissues	NCBI TSA	HACB00000000.2
Calappa philargius	Calappidae	Brachyura	Decapoda	Eucarida	Eumalacostraca	Malacostraca	Calphi	Trinity 2.13.2	Y	hepatopancreas, gill, muscle	NCBI SRA	PRJNA524231	Ma KY et al., "Phylogenomic analyses of brachyuran crabs support early divergence of primary freshwater crabs.", Mol Phylogenet Evol, 2019 Jun;135:62-66
Anatolikos japonicus	Cancridae	Brachyura	Decapoda	Eucarida	Eumalacostraca	Malacostraca	Anajap	Trinity 2.13.2	Y	hepatopancreas, gill, muscle	NCBI SRA	PRJNA524231	Ma KY et al., "Phylogenomic analyses of brachyuran crabs support early divergence of primary freshwater crabs.", Mol Phylogenet Evol, 2019 Jun;135:62-66
Cancer borealis	Cancridae	Brachyura	Decapoda	Eucarida	Eumalacostraca	Malacostraca	Canbo1	Trinity 2.13.2	Y	neural tissues	NCBI TSA	GEFB00000000.1	Northcutt et al., Deep sequencing of transcriptomes from the nervous systems of two decapod crustaceans to characterize genes important for neural circuit function and modulation. BMC Genomics
Metacarcinus magister	Cancridae	Brachyura	Decapoda	Eucarida	Eumalacostraca	Malacostraca	Metmag	Trinity 2.13.2	Y	Y-Organ	NCBI SRA	PRJNA550297
Eriphia ferox	Eriphiidae	Brachyura	Decapoda	Eucarida	Eumalacostraca	Malacostraca	Erifer	Trinity 2.13.2	Y	hepatopancreas, gill, muscle	NCBI SRA	PRJNA524231	Ma KY et al., "Phylogenomic analyses of brachyuran crabs support early divergence of primary freshwater crabs.", Mol Phylogenet Evol, 2019 Jun;135:62-66
Carcinoplax longimanus	Goneplacidae	Brachyura	Decapoda	Eucarida	Eumalacostraca	Malacostraca	Carlon	Trinity 2.13.2	Y	hepatopancreas, gill, muscle	NCBI SRA	PRJNA524231	Ma KY et al., "Phylogenomic analyses of brachyuran crabs support early divergence of primary freshwater crabs.", Mol Phylogenet Evol, 2019 Jun;135:62-66
Gecarcinus lateralis	Gecarcinidae	Brachyura	Decapoda	Eucarida	Eumalacostraca	Malacostraca	GeclaE	Trinity 2.13.2 () + spades ()	Y	eyestalk ganglia	NCBI SRA		Kozma et al., in prep
Gecarcinus lateralis	Gecarcinidae	Brachyura	Decapoda	Eucarida	Eumalacostraca	Malacostraca	GeclaM	Trinity 2.13.2	Y	Y-Organ	NCBI SRA	PRJNA905850	Das et al., Transcriptomic analysis of differentially expressed genes in the molting gland (Y-organ) of the blackback land crab, Gecarcinus lateralis, during molt-cycle stage transitions. Comparative Biochemistry and Physiology Part D: Genomics and Proteomics, Volume 28, December 2018, Pages 37-53
Eriocheir sinensis	Varunidae	Brachyura	Decapoda	Eucarida	Eumalacostraca	Malacostraca	Erisi1	Trinity 2.13.2	Y	multiple dev. Stages	NCBI SRA	PRJNA319468
Eriocheir sinensis	Varunidae	Brachyura	Decapoda	Eucarida	Eumalacostraca	Malacostraca	Erisi2	Trinity 2.13.2	Y	hepatopancreas	NCBI SRA	PRJNA663255	Yang et al. 2021. Comparative Genomic and Transcriptomic Analyses of CHHs and Their Putative Receptors in Scylla paramamosain, Portunus trituberculatus, and Eriocheir sinensis. Frontiers in Marine Science
Hyas araneus	Oregoniidae	Brachyura	Decapoda	Eucarida	Eumalacostraca	Malacostraca	Hyaara	Trinity 2.13.2	Y	gills	NCBI SRA	PRJEB1298	Harms L, Frickenhaus S, Schiffer M, et al. Gene expression profiling in gills of the great spider crab Hyas araneus in response to ocean acidification and warming. BMC Genomics. 2014 Sep;15:789. DOI: 10.1186/1471-2164-15-789. PMID: 25216596; PMCID: PMC4176836.
Leptuca pugilator	Ocypodidae	Brachyura	Decapoda	Eucarida	Eumalacostraca	Malacostraca	Minpug	Trinity 2.13.2	Y	limb buds	NCBI SRA	PRJNA71241	This study
Carcinus maenas	Carcinidae	Brachyura	Decapoda	Eucarida	Eumalacostraca	Malacostraca	CarmaC	Trinity 2.13.2	Y	CNS	NCBI SRA	PRJNA400568	Oliphant et al., 2018. Transcriptomic analysis of crustacean neuropeptide signaling during the moult cycle in the green shore crab, Carcinus maenas. BMC Genomics.
Carcinus maenas	Carcinidae	Brachyura	Decapoda	Eucarida	Eumalacostraca	Malacostraca	CarmaY	Trinity 2.13.2	Y	Y-Organ	NCBI SRA	PRJNA400568	Oliphant et al., 2018. Transcriptomic analysis of crustacean neuropeptide signaling during the moult cycle in the green shore crab, Carcinus maenas. BMC Genomics.
Callinectes sapidus	Portunidae	Brachyura	Decapoda	Eucarida	Eumalacostraca	Malacostraca	CalsaE	Trinity 2.4.0 (k25) + TransAbyss 1.5.3 (k63, k87, k111) + Velvet 1.2.10 (k63, k87, k111) + OASES 0.2.09 (k63, k87, k11)	Y	dactyl, lateral flagellum	NCBI SRA	PRJNA596786	Kozma MT, Ngo-Vu H, Wong YY, Shukla NS, Pawar SD, et al. (2020) Comparison of transcriptomes from two chemosensory organs in four decapod crustaceans reveals hundreds of candidate chemoreceptor proteins. PLOS ONE 15(3): e0230266. https://doi.org/10.1371/journal.pone.0230266
Callinectes sapidus	Portunidae	Brachyura	Decapoda	Eucarida	Eumalacostraca	Malacostraca	CalsaY	Trinity 2.13.2	Y	Y-Organ	NCBI SRA	PRJNA646695
Portunus trituberculatus	Portunidae	Brachyura	Decapoda	Eucarida	Eumalacostraca	Malacostraca	Portri		Y	Eyestalks, thoracic ganglia, muscle, heart, mandibular organ, hepatopancreas, ovary, testis, Y-organs	NCBI SRA	PRJNA264373
Scylla paramamosain	Portunidae	Brachyura	Decapoda	Eucarida	Eumalacostraca	Malacostraca	Scypar	Trinity 2.13.2	Y	whole organism	NCBI SRA	PRJNA527462
Ranina ranina	Raninidae	Brachyura	Decapoda	Eucarida	Eumalacostraca	Malacostraca	Ranran	Trinity 2.13.2	Y	hepatopancreas, gill, muscle	NCBI SRA	PRJNA524231	Ma KY et al., "Phylogenomic analyses of brachyuran crabs support early divergence of primary freshwater crabs.", Mol Phylogenet Evol, 2019 Jun;135:62-66
Alpheus cf. viridari	Alpheidae	Caridea	Decapoda	Eucarida	Eumalacostraca	Malacostraca	Alpvir	Trinity 2.13.2	Y	eyes	NCBI SRA	PRJNA936851	This study
Metabetaeus lohena	Alpheidae	Caridea	Decapoda	Eucarida	Eumalacostraca	Malacostraca	Metloh	Trinity 2.13.2	Y	whole organism	NCBI SRA	PRJNA244748
Metabetaeus minutus	Alpheidae	Caridea	Decapoda	Eucarida	Eumalacostraca	Malacostraca	Metmin	Trinity 2.13.2	Y	multiple dev. Stages	NCBI SRA	PRJNA244748
Lysmata amboinensis	Lysmatidae	Caridea	Decapoda	Eucarida	Eumalacostraca	Malacostraca	Lysamb	Trinity 2.13.2	Y	eyes	NCBI SRA	PRJNA936851	This study
Thor dobkini	Thoridae	Caridea	Decapoda	Eucarida	Eumalacostraca	Malacostraca	Thodob	Trinity 2.13.2	Y	eyes	NCBI SRA	PRJNA936851	This study
Antecaridina lauensis	Atyidae	Caridea	Decapoda	Eucarida	Eumalacostraca	Malacostraca	Antlau	Trinity 2.13.2	Y	whole organism	NCBI SRA	PRJNA244748
Caridina rubella	Atyidae	Caridea	Decapoda	Eucarida	Eumalacostraca	Malacostraca	Carrub	Trinity 2.13.2	Y	whole organism	NCBI SRA	PRJNA244748
Halocaridina rubra	Atyidae	Caridea	Decapoda	Eucarida	Eumalacostraca	Malacostraca	Halrub	Trinity 2.13.2	Y	pooled whole organisms	NCBI SRA	PRJNA304256	Havird & Santos. 2016. Developmental Transcriptomics of the Hawaiian Anchialine Shrimp Halocaridina rubra Holthuis, 1963 (Crustacea: Atyidae). ICB.
Halocaridinides trigonophthalma	Atyidae	Caridea	Decapoda	Eucarida	Eumalacostraca	Malacostraca	Haltri	Trinity 2.13.2	Y	whole organism	NCBI SRA	PRJNA244748
Neocaridina denticulata	Atyidae	Caridea	Decapoda	Eucarida	Eumalacostraca	Malacostraca	Neoden	Trinity 2.13.2	Y	whole organism	NCBI SRA	PRJNA240382
Paratya australiensis	Atyidae	Caridea	Decapoda	Eucarida	Eumalacostraca	Malacostraca	Paraus	Trinity 2.13.2	Y	whole organism	NCBI SRA	PRJNA326883	Bain et al., 2016. De novo assembly and analysis of changes in the protein-coding transcriptome of the freshwater shrimp Paratya australiensis (Decapoda: Atyidae) in response to acid sulfate drainage water. BMC Genomics
Bathypalaemonella serratipalma	Bathypalaemonellidae	Caridea	Decapoda	Eucarida	Eumalacostraca	Malacostraca	Batser	Trinity 2.13.2	Y	eyes	NCBI SRA	PRJNA936851	This study
Bathypalaemonella texana	Bathypalaemonellidae	Caridea	Decapoda	Eucarida	Eumalacostraca	Malacostraca	Battex	Trinity 2.13.2	Y	eyes	NCBI SRA	PRJNA936851	This study
Glyphocrangon aculeata	Glyphocrangonidae	Caridea	Decapoda	Eucarida	Eumalacostraca	Malacostraca	Glyacu	Trinity 2.13.2	Y	eyes	NCBI SRA	PRJNA936851	This study
Nematocarcinus cf. rotundus	Nematocarcinidae	Caridea	Decapoda	Eucarida	Eumalacostraca	Malacostraca	Nemens	Trinity 2.13.2	Y	eyes	NCBI SRA	PRJNA936851	This study
Nematocarcinus cf. cursor	Nematocarcinidae	Caridea	Decapoda	Eucarida	Eumalacostraca	Malacostraca	Nemrot	Trinity 2.13.2	Y	eyes	NCBI SRA	PRJNA936851	This study
Acanthephyra purpurea	Oplophoridae	Caridea	Decapoda	Eucarida	Eumalacostraca	Malacostraca	Acapur	Trinity 2.13.2	Y	eyes	NCBI SRA	PRJNA936851	This study
Acanthephyra stylorostratis	Oplophoridae	Caridea	Decapoda	Eucarida	Eumalacostraca	Malacostraca	Acasty	Trinity 2.13.2	Y	eyes	NCBI SRA	PRJNA936851	This study
Janicella spinicauda	Oplophoridae	Caridea	Decapoda	Eucarida	Eumalacostraca	Malacostraca	JanspE	Trinity 2.13.2	Y	eyes	NCBI SRA	PRJNA521050	Bracken-Grissom, H.D., DeLeo, D.M., Porter, M.L. et al. Light organ photosensitivity in deep-sea shrimp may suggest a novel role in counterillumination. Sci Rep 10, 4485 (2020). https://doi.org/10.1038/s41598-020-61284-9
Janicella spinicauda	Oplophoridae	Caridea	Decapoda	Eucarida	Eumalacostraca	Malacostraca	JanspP	Trinity 2.13.2	Y	photophores	NCBI SRA	PRJNA521050	Bracken-Grissom, H.D., DeLeo, D.M., Porter, M.L. et al. Light organ photosensitivity in deep-sea shrimp may suggest a novel role in counterillumination. Sci Rep 10, 4485 (2020). https://doi.org/10.1038/s41598-020-61284-9
Oplophorus spinosus	Oplophoridae	Caridea	Decapoda	Eucarida	Eumalacostraca	Malacostraca	OplsP2	Trinity 2.13.2	Y	photophores	NCBI SRA	PRJNA936851
Oplophorus sp.	Oplophoridae	Caridea	Decapoda	Eucarida	Eumalacostraca	Malacostraca	OplspE	Trinity 2.13.2	Y	eyes	NCBI SRA	PRJNA936851
Oplophorus sp.	Oplophoridae	Caridea	Decapoda	Eucarida	Eumalacostraca	Malacostraca	OplsP1	Trinity 2.13.2	Y	photophores	NCBI SRA	PRJNA936851
Systellaspis debilis	Oplophoridae	Caridea	Decapoda	Eucarida	Eumalacostraca	Malacostraca	SysdeE	Trinity 2.13.2	Y	eyes	NCBI SRA	PRJNA605562	DeLeo, D. M., & Bracken-Grissom, H. D. (2020). Illuminating the impact of diel vertical migration on visual gene expression in deep-sea shrimp. Molecular ecology, 29(18), 3494–3510. https://doi.org/10.1111/mec.15570
Systellaspis debilis	Oplophoridae	Caridea	Decapoda	Eucarida	Eumalacostraca	Malacostraca	SysdeP	Trinity 2.13.2	Y	photophores	NCBI SRA	PRJNA605563	DeLeo, D. M., & Bracken-Grissom, H. D. (2020). Illuminating the impact of diel vertical migration on visual gene expression in deep-sea shrimp. Molecular ecology, 29(18), 3494–3510. https://doi.org/10.1111/mec.15570
Cuapetes americanus	Palaemonidae	Caridea	Decapoda	Eucarida	Eumalacostraca	Malacostraca	Cuaame	Trinity 2.13.2	Y	eyes	NCBI SRA	PRJNA936851	This study
Macrobrachium rosenbergii	Palaemonidae	Caridea	Decapoda	Eucarida	Eumalacostraca	Malacostraca	Macros	Trinity 2.13.2	Y	eyestalk	NCBI SRA	PRJNA267466	Suwansa-ard et al., In silico Neuropeptidome of Female Macrobrachium rosenbergii Based on Transcriptome and Peptide Mining of Eyestalk, Central Nervous System and Ovary. PLoS ONE
Palaemon carinicauda	Palaemonidae	Caridea	Decapoda	Eucarida	Eumalacostraca	Malacostraca	Palcar	Trinity 2.13.2	Y	cephalothorax	NCBI SRA	PRJNA233983
Heterocarpus oryx	Pandalidae	Caridea	Decapoda	Eucarida	Eumalacostraca	Malacostraca	Hetory	Trinity 2.13.2	Y	eyes	NCBI SRA	PRJNA936851	This study
Pandalidae sp.	Pandalidae	Caridea	Decapoda	Eucarida	Eumalacostraca	Malacostraca	Pleaca	Trinity 2.13.2	Y	eyes	NCBI SRA	PRJNA936851	This study
Plesionika richardi	Pandalidae	Caridea	Decapoda	Eucarida	Eumalacostraca	Malacostraca	Styric	Trinity 2.13.2	Y	eyes	NCBI SRA	PRJNA936851	This study
Euphausia crystallorophias	Euphausiidae		Euphausiacea	Eucarida	Eumalacostraca	Malacostraca	Eupcry	Trinity 2.13.2	Y	unspecified	NCBI SRA	PRJEB1836
Euphausia superba	Euphausiidae		Euphausiacea	Eucarida	Eumalacostraca	Malacostraca	Eupsup	Trinity 2.13.2	Y	pooled whole organisms	NCBI SRA	PRJNA307639	Huang et al., 2020. The First Genome Survey of the Antarctic Krill (Euphausia superba) Provides a Valuable Genetic Resource for Polar Biomedical Research. Marine Drugs
Thysanoessa inermis	Euphausiidae		Euphausiacea	Eucarida	Eumalacostraca	Malacostraca	Thyine	Trinity 2.13.2	Y	whole organism	NCBI SRA	PRJNA293341
Niphargus hrabei	Niphargidae	Gammarida	Amphipoda	Peracarida	Eumalacostraca	Malacostraca	Niphra	Trinity 2.13.2	Y	whole organism	NCBI SRA	PRJNA476149	Pérez-Moreno JL et al., "Transcriptomic Insights into the Loss of Vision in Molnár János Cave's Crustaceans.", Integr Comp Biol, 2018 Sep 1;58(3):452-464
Acanthogammarus godlewskii	Acanthogammaridae	Gammarida	Amphipoda	Peracarida	Eumalacostraca	Malacostraca	Acagod	Trinity 2.8.4	Y	mesosome cross-section (all tissues)	NCBI SRA	PRJNA319818	Naumenko SA et al., "Transcriptome-based phylogeny of endemic Lake Baikal amphipod species flock: fast speciation accompanied by frequent episodes of positive selection.", Mol Ecol, 2017 Jan;26(2):536-553
Boeckaxelia carpenterii	Acanthogammaridae	Gammarida	Amphipoda	Peracarida	Eumalacostraca	Malacostraca	Boecar	Trinity 2.8.4	Y	mesosome cross-section (all tissues)	NCBI SRA	PRJNA319818	Naumenko SA et al., "Transcriptome-based phylogeny of endemic Lake Baikal amphipod species flock: fast speciation accompanied by frequent episodes of positive selection.", Mol Ecol, 2017 Jan;26(2):536-553
Boeckaxelia potanini	Acanthogammaridae	Gammarida	Amphipoda	Peracarida	Eumalacostraca	Malacostraca	Boepot	Trinity 2.8.4	Y	mesosome cross-section (all tissues)	NCBI SRA	PRJNA319818	Naumenko SA et al., "Transcriptome-based phylogeny of endemic Lake Baikal amphipod species flock: fast speciation accompanied by frequent episodes of positive selection.", Mol Ecol, 2017 Jan;26(2):536-553
Brachyuropus grewingkii	Acanthogammaridae	Gammarida	Amphipoda	Peracarida	Eumalacostraca	Malacostraca	Bragre	Trinity 2.8.4	Y	mesosome cross-section (all tissues)	NCBI SRA	PRJNA319818	Naumenko SA et al., "Transcriptome-based phylogeny of endemic Lake Baikal amphipod species flock: fast speciation accompanied by frequent episodes of positive selection.", Mol Ecol, 2017 Jan;26(2):536-553
Brandtia latissima	Acanthogammaridae	Gammarida	Amphipoda	Peracarida	Eumalacostraca	Malacostraca	Bralat	Trinity 2.8.4	Y	mesosome cross-section (all tissues)	NCBI SRA	PRJNA319818	Naumenko SA et al., "Transcriptome-based phylogeny of endemic Lake Baikal amphipod species flock: fast speciation accompanied by frequent episodes of positive selection.", Mol Ecol, 2017 Jan;26(2):536-553
Cornugammarus maximus	Acanthogammaridae	Gammarida	Amphipoda	Peracarida	Eumalacostraca	Malacostraca	Cormax	Trinity 2.8.4	Y	mesosome cross-section (all tissues)	NCBI SRA	PRJNA319818	Naumenko SA et al., "Transcriptome-based phylogeny of endemic Lake Baikal amphipod species flock: fast speciation accompanied by frequent episodes of positive selection.", Mol Ecol, 2017 Jan;26(2):536-553
Dorogostaiskia parasitica	Acanthogammaridae	Gammarida	Amphipoda	Peracarida	Eumalacostraca	Malacostraca	Dorpar	Trinity 2.8.4	Y	mesosome cross-section (all tissues)	NCBI SRA	PRJNA319818	Naumenko SA et al., "Transcriptome-based phylogeny of endemic Lake Baikal amphipod species flock: fast speciation accompanied by frequent episodes of positive selection.", Mol Ecol, 2017 Jan;26(2):536-553
Eucarinogammarus wagii	Acanthogammaridae	Gammarida	Amphipoda	Peracarida	Eumalacostraca	Malacostraca	Eucwag	Trinity 2.8.4	Y	mesosome cross-section (all tissues)	NCBI SRA	PRJNA319818	Naumenko SA et al., "Transcriptome-based phylogeny of endemic Lake Baikal amphipod species flock: fast speciation accompanied by frequent episodes of positive selection.", Mol Ecol, 2017 Jan;26(2):536-553
Garjajewia dershawini	Acanthogammaridae	Gammarida	Amphipoda	Peracarida	Eumalacostraca	Malacostraca	Garder	Trinity 2.8.4	Y	mesosome cross-section (all tissues)	NCBI SRA	PRJNA319818	Naumenko SA et al., "Transcriptome-based phylogeny of endemic Lake Baikal amphipod species flock: fast speciation accompanied by frequent episodes of positive selection.", Mol Ecol, 2017 Jan;26(2):536-553
Hyalellopsis carinata	Acanthogammaridae	Gammarida	Amphipoda	Peracarida	Eumalacostraca	Malacostraca	Hyacar	Trinity 2.8.4	Y	mesosome cross-section (all tissues)	NCBI SRA	PRJNA319818	Naumenko SA et al., "Transcriptome-based phylogeny of endemic Lake Baikal amphipod species flock: fast speciation accompanied by frequent episodes of positive selection.", Mol Ecol, 2017 Jan;26(2):536-553
Hyalellopsis costata	Acanthogammaridae	Gammarida	Amphipoda	Peracarida	Eumalacostraca	Malacostraca	Hyacos	Trinity 2.8.4	Y	mesosome cross-section (all tissues)	NCBI SRA	PRJNA319818	Naumenko SA et al., "Transcriptome-based phylogeny of endemic Lake Baikal amphipod species flock: fast speciation accompanied by frequent episodes of positive selection.", Mol Ecol, 2017 Jan;26(2):536-553
Hyalellopsis grisea	Acanthogammaridae	Gammarida	Amphipoda	Peracarida	Eumalacostraca	Malacostraca	Hyagri	Trinity 2.8.4	Y	mesosome cross-section (all tissues)	NCBI SRA	PRJNA319818	Naumenko SA et al., "Transcriptome-based phylogeny of endemic Lake Baikal amphipod species flock: fast speciation accompanied by frequent episodes of positive selection.", Mol Ecol, 2017 Jan;26(2):536-553
Hyalellopsis setosa	Acanthogammaridae	Gammarida	Amphipoda	Peracarida	Eumalacostraca	Malacostraca	Hyaset	Trinity 2.8.4	Y	mesosome cross-section (all tissues)	NCBI SRA	PRJNA319818	Naumenko SA et al., "Transcriptome-based phylogeny of endemic Lake Baikal amphipod species flock: fast speciation accompanied by frequent episodes of positive selection.", Mol Ecol, 2017 Jan;26(2):536-553
Hyalellopsis stebbingi	Acanthogammaridae	Gammarida	Amphipoda	Peracarida	Eumalacostraca	Malacostraca	Hyaste	Trinity 2.8.4	Y	mesosome cross-section (all tissues)	NCBI SRA	PRJNA319818	Naumenko SA et al., "Transcriptome-based phylogeny of endemic Lake Baikal amphipod species flock: fast speciation accompanied by frequent episodes of positive selection.", Mol Ecol, 2017 Jan;26(2):536-553
Oxyacanthus sowinskii	Acanthogammaridae	Gammarida	Amphipoda	Peracarida	Eumalacostraca	Malacostraca	Oxysow	Trinity 2.8.4	Y	mesosome cross-section (all tissues)	NCBI SRA	PRJNA319818	Naumenko SA et al., "Transcriptome-based phylogeny of endemic Lake Baikal amphipod species flock: fast speciation accompanied by frequent episodes of positive selection.", Mol Ecol, 2017 Jan;26(2):536-553
Palicarinus puzyllii	Acanthogammaridae	Gammarida	Amphipoda	Peracarida	Eumalacostraca	Malacostraca	Palpuz	Trinity 2.8.4	Y	mesosome cross-section (all tissues)	NCBI SRA	PRJNA319818	Naumenko SA et al., "Transcriptome-based phylogeny of endemic Lake Baikal amphipod species flock: fast speciation accompanied by frequent episodes of positive selection.", Mol Ecol, 2017 Jan;26(2):536-553
Parapallasea borowskii	Acanthogammaridae	Gammarida	Amphipoda	Peracarida	Eumalacostraca	Malacostraca	Parbor	Trinity 2.8.4	Y	mesosome cross-section (all tissues)	NCBI SRA	PRJNA319818	Naumenko SA et al., "Transcriptome-based phylogeny of endemic Lake Baikal amphipod species flock: fast speciation accompanied by frequent episodes of positive selection.", Mol Ecol, 2017 Jan;26(2):536-553
Parapallasea wosnessenskii	Acanthogammaridae	Gammarida	Amphipoda	Peracarida	Eumalacostraca	Malacostraca	Parwos	Trinity 2.8.4	Y	mesosome cross-section (all tissues)	NCBI SRA	PRJNA319818	Naumenko SA et al., "Transcriptome-based phylogeny of endemic Lake Baikal amphipod species flock: fast speciation accompanied by frequent episodes of positive selection.", Mol Ecol, 2017 Jan;26(2):536-553
Poekilogammarus pictoides	Acanthogammaridae	Gammarida	Amphipoda	Peracarida	Eumalacostraca	Malacostraca	Poepic	Trinity 2.8.4	Y	mesosome cross-section (all tissues)	NCBI SRA	PRJNA319818	Naumenko SA et al., "Transcriptome-based phylogeny of endemic Lake Baikal amphipod species flock: fast speciation accompanied by frequent episodes of positive selection.", Mol Ecol, 2017 Jan;26(2):536-553
Baikalogammarus pullus	Baikalogammaridae	Gammarida	Amphipoda	Peracarida	Eumalacostraca	Malacostraca	Baipul	Trinity 2.8.4	Y	mesosome cross-section (all tissues)	NCBI SRA	PRJNA319818	Naumenko SA et al., "Transcriptome-based phylogeny of endemic Lake Baikal amphipod species flock: fast speciation accompanied by frequent episodes of positive selection.", Mol Ecol, 2017 Jan;26(2):536-553
Asprogammarus rhodophthalmus	Crypturopodidae	Gammarida	Amphipoda	Peracarida	Eumalacostraca	Malacostraca	Asprho	Trinity 2.8.4	Y	mesosome cross-section (all tissues)	NCBI SRA	PRJNA319818	Naumenko SA et al., "Transcriptome-based phylogeny of endemic Lake Baikal amphipod species flock: fast speciation accompanied by frequent episodes of positive selection.", Mol Ecol, 2017 Jan;26(2):536-553
Crypturopus inflatus	Crypturopodidae	Gammarida	Amphipoda	Peracarida	Eumalacostraca	Malacostraca	Cryinf	Trinity 2.8.4	Y	mesosome cross-section (all tissues)	NCBI SRA	PRJNA319818	Naumenko SA et al., "Transcriptome-based phylogeny of endemic Lake Baikal amphipod species flock: fast speciation accompanied by frequent episodes of positive selection.", Mol Ecol, 2017 Jan;26(2):536-553
Echiuropus macronychus	Crypturopodidae	Gammarida	Amphipoda	Peracarida	Eumalacostraca	Malacostraca	Echmac	Trinity 2.8.4	Y	mesosome cross-section (all tissues)	NCBI SRA	PRJNA319818	Naumenko SA et al., "Transcriptome-based phylogeny of endemic Lake Baikal amphipod species flock: fast speciation accompanied by frequent episodes of positive selection.", Mol Ecol, 2017 Jan;26(2):536-553
Eulimnogammarus cruentus	Eulimnogammaridae	Gammarida	Amphipoda	Peracarida	Eumalacostraca	Malacostraca	Eulcru	Trinity 2.8.4	Y	mesosome cross-section (all tissues)	NCBI SRA	PRJNA319818	Naumenko SA et al., "Transcriptome-based phylogeny of endemic Lake Baikal amphipod species flock: fast speciation accompanied by frequent episodes of positive selection.", Mol Ecol, 2017 Jan;26(2):536-553
Eulimnogammarus cyaneus	Eulimnogammaridae	Gammarida	Amphipoda	Peracarida	Eumalacostraca	Malacostraca	Eulcya	Trinity 2.8.4	Y	unspecified	NCBI SRA	PRJNA660769	Lipaeva et al., Different ways to play it cool: Transcriptomic analysis sheds light on different activity patterns of three amphipod species under long-term cold exposure. 2021
Eulimnogammarus czerskii	Eulimnogammaridae	Gammarida	Amphipoda	Peracarida	Eumalacostraca	Malacostraca	Eulcze	Trinity 2.8.4	Y	mesosome cross-section (all tissues)	NCBI SRA	PRJNA319818	Naumenko SA et al., "Transcriptome-based phylogeny of endemic Lake Baikal amphipod species flock: fast speciation accompanied by frequent episodes of positive selection.", Mol Ecol, 2017 Jan;26(2):536-553
Eulimnogammarus marituji	Eulimnogammaridae	Gammarida	Amphipoda	Peracarida	Eumalacostraca	Malacostraca	Eulmar	Trinity 2.8.4	Y	mesosome cross-section (all tissues)	NCBI SRA	PRJNA319818	Naumenko SA et al., "Transcriptome-based phylogeny of endemic Lake Baikal amphipod species flock: fast speciation accompanied by frequent episodes of positive selection.", Mol Ecol, 2017 Jan;26(2):536-553
Eulimnogammarus messerschmidtii	Eulimnogammaridae	Gammarida	Amphipoda	Peracarida	Eumalacostraca	Malacostraca	Eulmes	Trinity 2.8.4	Y	mesosome cross-section (all tissues)	NCBI SRA	PRJNA319818	Naumenko SA et al., "Transcriptome-based phylogeny of endemic Lake Baikal amphipod species flock: fast speciation accompanied by frequent episodes of positive selection.", Mol Ecol, 2017 Jan;26(2):536-553
Eulimnogammarus similis	Eulimnogammaridae	Gammarida	Amphipoda	Peracarida	Eumalacostraca	Malacostraca	Eulsim	Trinity 2.8.4	Y	mesosome cross-section (all tissues)	NCBI SRA	PRJNA319818	Naumenko SA et al., "Transcriptome-based phylogeny of endemic Lake Baikal amphipod species flock: fast speciation accompanied by frequent episodes of positive selection.", Mol Ecol, 2017 Jan;26(2):536-553
Eulimnogammarus testaceus	Eulimnogammaridae	Gammarida	Amphipoda	Peracarida	Eumalacostraca	Malacostraca	Eultes	Trinity 2.8.4	Y	mesosome cross-section (all tissues)	NCBI SRA	PRJNA319818	Naumenko SA et al., "Transcriptome-based phylogeny of endemic Lake Baikal amphipod species flock: fast speciation accompanied by frequent episodes of positive selection.", Mol Ecol, 2017 Jan;26(2):536-553
Eulimnogammarus ussolzewii	Eulimnogammaridae	Gammarida	Amphipoda	Peracarida	Eumalacostraca	Malacostraca	Euluss	Trinity 2.8.4	Y	mesosome cross-section (all tissues)	NCBI SRA	PRJNA319818	Naumenko SA et al., "Transcriptome-based phylogeny of endemic Lake Baikal amphipod species flock: fast speciation accompanied by frequent episodes of positive selection.", Mol Ecol, 2017 Jan;26(2):536-553
Eulimnogammarus verrucosus	Eulimnogammaridae	Gammarida	Amphipoda	Peracarida	Eumalacostraca	Malacostraca	Eulver	Trinity 2.8.4	Y	unspecified	NCBI SRA	PRJNA660769	Lipaeva et al., Different ways to play it cool: Transcriptomic analysis sheds light on different activity patterns of three amphipod species under long-term cold exposure. 2021
Eulimnogammarus violaceus	Eulimnogammaridae	Gammarida	Amphipoda	Peracarida	Eumalacostraca	Malacostraca	Eulvio	Trinity 2.8.4	Y	mesosome cross-section (all tissues)	NCBI SRA	PRJNA319818	Naumenko SA et al., "Transcriptome-based phylogeny of endemic Lake Baikal amphipod species flock: fast speciation accompanied by frequent episodes of positive selection.", Mol Ecol, 2017 Jan;26(2):536-553
Eulimnogammarus viridulus	Eulimnogammaridae	Gammarida	Amphipoda	Peracarida	Eumalacostraca	Malacostraca	Eulvir	Trinity 2.8.4	Y	mesosome cross-section (all tissues)	NCBI SRA	PRJNA319818	Naumenko SA et al., "Transcriptome-based phylogeny of endemic Lake Baikal amphipod species flock: fast speciation accompanied by frequent episodes of positive selection.", Mol Ecol, 2017 Jan;26(2):536-553
Eulimnogammarus vittatus	Eulimnogammaridae	Gammarida	Amphipoda	Peracarida	Eumalacostraca	Malacostraca	Eulvit	Trinity 2.8.4	Y	mesosome cross-section (all tissues)	NCBI SRA	PRJNA319818	Naumenko SA et al., "Transcriptome-based phylogeny of endemic Lake Baikal amphipod species flock: fast speciation accompanied by frequent episodes of positive selection.", Mol Ecol, 2017 Jan;26(2):536-553
Heterogammarus sophianosii	Eulimnogammaridae	Gammarida	Amphipoda	Peracarida	Eumalacostraca	Malacostraca	Hetsop	Trinity 2.8.4	Y	mesosome cross-section (all tissues)	NCBI SRA	PRJNA319818	Naumenko SA et al., "Transcriptome-based phylogeny of endemic Lake Baikal amphipod species flock: fast speciation accompanied by frequent episodes of positive selection.", Mol Ecol, 2017 Jan;26(2):536-553
Macropereiopus wagneri	Eulimnogammaridae	Gammarida	Amphipoda	Peracarida	Eumalacostraca	Malacostraca	Macwag	Trinity 2.8.4	Y	mesosome cross-section (all tissues)	NCBI SRA	PRJNA319818	Naumenko SA et al., "Transcriptome-based phylogeny of endemic Lake Baikal amphipod species flock: fast speciation accompanied by frequent episodes of positive selection.", Mol Ecol, 2017 Jan;26(2):536-553
Macroperieopus parvus	Eulimnogammaridae	Gammarida	Amphipoda	Peracarida	Eumalacostraca	Malacostraca	Macapa	Trinity 2.8.4	Y	mesosome cross-section (all tissues)	NCBI SRA	PRJNA319818	Naumenko SA et al., "Transcriptome-based phylogeny of endemic Lake Baikal amphipod species flock: fast speciation accompanied by frequent episodes of positive selection.", Mol Ecol, 2017 Jan;26(2):536-553
Odontogammarus calcaratus	Eulimnogammaridae	Gammarida	Amphipoda	Peracarida	Eumalacostraca	Malacostraca	Odocal	Trinity 2.8.4	Y	mesosome cross-section (all tissues)	NCBI SRA	PRJNA319818	Naumenko SA et al., "Transcriptome-based phylogeny of endemic Lake Baikal amphipod species flock: fast speciation accompanied by frequent episodes of positive selection.", Mol Ecol, 2017 Jan;26(2):536-553
Sluginella kietlinskii	Eulimnogammaridae	Gammarida	Amphipoda	Peracarida	Eumalacostraca	Malacostraca	Slukie	Trinity 2.8.4	Y	mesosome cross-section (all tissues)	NCBI SRA	PRJNA319818	Naumenko SA et al., "Transcriptome-based phylogeny of endemic Lake Baikal amphipod species flock: fast speciation accompanied by frequent episodes of positive selection.", Mol Ecol, 2017 Jan;26(2):536-553
Echinogammarus veneris	Gammaridae	Gammarida	Amphipoda	Peracarida	Eumalacostraca	Malacostraca	Echven	Trinity 2.8.4	Y	whole organism	NCBI SRA	PRJNA231234
Gammarus chevreuxi	Gammaridae	Gammarida	Amphipoda	Peracarida	Eumalacostraca	Malacostraca	Gamche	Trinity 2.8.4	Y	whole organism	NCBI SRA	PRJNA357029	Collins et al., Moderate reductions in dissolved oxygen may compromise performance in an ecologically-important estuarine invertebrate. Science of the Total Environment
Gammarus lacustris	Gammaridae	Gammarida	Amphipoda	Peracarida	Eumalacostraca	Malacostraca	Gamlac	Trinity 2.8.4	Y	unspecified	NCBI SRA	PRJNA660769	Lipaeva et al., Different ways to play it cool: Transcriptomic analysis sheds light on different activity patterns of three amphipod species under long-term cold exposure. 2021
Macrohectopus branickii	Macrohectopidae	Gammarida	Amphipoda	Peracarida	Eumalacostraca	Malacostraca	Macbra	Trinity 2.8.4	Y	mesosome cross-section (all tissues)	NCBI SRA	PRJNA319818	Naumenko SA et al., "Transcriptome-based phylogeny of endemic Lake Baikal amphipod species flock: fast speciation accompanied by frequent episodes of positive selection.", Mol Ecol, 2017 Jan;26(2):536-553
Gmelinoides fasciatus	Micruropodidae	Gammarida	Amphipoda	Peracarida	Eumalacostraca	Malacostraca	Gmefas	Trinity 2.8.4	Y	mesosome cross-section (all tissues)	NCBI SRA	PRJNA319818	Naumenko SA et al., "Transcriptome-based phylogeny of endemic Lake Baikal amphipod species flock: fast speciation accompanied by frequent episodes of positive selection.", Mol Ecol, 2017 Jan;26(2):536-553
Linevichella vortex	Micruropodidae	Gammarida	Amphipoda	Peracarida	Eumalacostraca	Malacostraca	Linvor	Trinity 2.8.4	Y	mesosome cross-section (all tissues)	NCBI SRA	PRJNA319818	Naumenko SA et al., "Transcriptome-based phylogeny of endemic Lake Baikal amphipod species flock: fast speciation accompanied by frequent episodes of positive selection.", Mol Ecol, 2017 Jan;26(2):536-553
Micruropus glaber	Micruropodidae	Gammarida	Amphipoda	Peracarida	Eumalacostraca	Malacostraca	Micgla	Trinity 2.8.4	Y	mesosome cross-section (all tissues)	NCBI SRA	PRJNA319818	Naumenko SA et al., "Transcriptome-based phylogeny of endemic Lake Baikal amphipod species flock: fast speciation accompanied by frequent episodes of positive selection.", Mol Ecol, 2017 Jan;26(2):536-553
Micruropus parvulus	Micruropodidae	Gammarida	Amphipoda	Peracarida	Eumalacostraca	Malacostraca	Micipa	Trinity 2.8.4	Y	mesosome cross-section (all tissues)	NCBI SRA	PRJNA319818	Naumenko SA et al., "Transcriptome-based phylogeny of endemic Lake Baikal amphipod species flock: fast speciation accompanied by frequent episodes of positive selection.", Mol Ecol, 2017 Jan;26(2):536-553
Micruropus wahlii	Micruropodidae	Gammarida	Amphipoda	Peracarida	Eumalacostraca	Malacostraca	Micwah	Trinity 2.8.4	Y	mesosome cross-section (all tissues)	NCBI SRA	PRJNA319818	Naumenko SA et al., "Transcriptome-based phylogeny of endemic Lake Baikal amphipod species flock: fast speciation accompanied by frequent episodes of positive selection.", Mol Ecol, 2017 Jan;26(2):536-553
Abludogammarus flavus	Ommatogammaridae	Gammarida	Amphipoda	Peracarida	Eumalacostraca	Malacostraca	Ommfla	Trinity 2.8.4	Y	mesosome cross-section (all tissues)	NCBI SRA	PRJNA319818	Naumenko SA et al., "Transcriptome-based phylogeny of endemic Lake Baikal amphipod species flock: fast speciation accompanied by frequent episodes of positive selection.", Mol Ecol, 2017 Jan;26(2):536-553
Ommatogammarus albinus	Ommatogammaridae	Gammarida	Amphipoda	Peracarida	Eumalacostraca	Malacostraca	Ommalb	Trinity 2.8.4	Y	mesosome cross-section (all tissues)	NCBI SRA	PRJNA319818	Naumenko SA et al., "Transcriptome-based phylogeny of endemic Lake Baikal amphipod species flock: fast speciation accompanied by frequent episodes of positive selection.", Mol Ecol, 2017 Jan;26(2):536-553
Pachyschesis branchialis	Pachyschesidae	Gammarida	Amphipoda	Peracarida	Eumalacostraca	Malacostraca	Pacbrs	Trinity 2.8.4	Y	mesosome cross-section (all tissues)	NCBI SRA	PRJNA319818	Naumenko SA et al., "Transcriptome-based phylogeny of endemic Lake Baikal amphipod species flock: fast speciation accompanied by frequent episodes of positive selection.", Mol Ecol, 2017 Jan;26(2):536-553
Homalogammarus brandtii	Pallaseidae	Gammarida	Amphipoda	Peracarida	Eumalacostraca	Malacostraca	Palbra	Trinity 2.8.4	Y	mesosome cross-section (all tissues)	NCBI SRA	PRJNA319818	Naumenko SA et al., "Transcriptome-based phylogeny of endemic Lake Baikal amphipod species flock: fast speciation accompanied by frequent episodes of positive selection.", Mol Ecol, 2017 Jan;26(2):536-553
Pallasea cancellus	Pallaseidae	Gammarida	Amphipoda	Peracarida	Eumalacostraca	Malacostraca	Palcau	Trinity 2.8.4	Y	mesosome cross-section (all tissues)	NCBI SRA	PRJNA319818	Naumenko SA et al., "Transcriptome-based phylogeny of endemic Lake Baikal amphipod species flock: fast speciation accompanied by frequent episodes of positive selection.", Mol Ecol, 2017 Jan;26(2):536-553
Pallaseopsis cancelloides	Pallaseidae	Gammarida	Amphipoda	Peracarida	Eumalacostraca	Malacostraca	Palcao	Trinity 2.8.4	Y	mesosome cross-section (all tissues)	NCBI SRA	PRJNA319818	Naumenko SA et al., "Transcriptome-based phylogeny of endemic Lake Baikal amphipod species flock: fast speciation accompanied by frequent episodes of positive selection.", Mol Ecol, 2017 Jan;26(2):536-553
Pallaseopsis grubii	Pallaseidae	Gammarida	Amphipoda	Peracarida	Eumalacostraca	Malacostraca	Palgru	Trinity 2.8.4	Y	mesosome cross-section (all tissues)	NCBI SRA	PRJNA319818	Naumenko SA et al., "Transcriptome-based phylogeny of endemic Lake Baikal amphipod species flock: fast speciation accompanied by frequent episodes of positive selection.", Mol Ecol, 2017 Jan;26(2):536-553
Pallaseopsis kessleri	Pallaseidae	Gammarida	Amphipoda	Peracarida	Eumalacostraca	Malacostraca	Palkes	Trinity 2.8.4	Y	mesosome cross-section (all tissues)	NCBI SRA	PRJNA319818	Naumenko SA et al., "Transcriptome-based phylogeny of endemic Lake Baikal amphipod species flock: fast speciation accompanied by frequent episodes of positive selection.", Mol Ecol, 2017 Jan;26(2):536-553
Pentagonurus dawydowi	Pallaseidae	Gammarida	Amphipoda	Peracarida	Eumalacostraca	Malacostraca	Pendaw	Trinity 2.8.4	Y	mesosome cross-section (all tissues)	NCBI SRA	PRJNA319818	Naumenko SA et al., "Transcriptome-based phylogeny of endemic Lake Baikal amphipod species flock: fast speciation accompanied by frequent episodes of positive selection.", Mol Ecol, 2017 Jan;26(2):536-553
Pandorites podoceroides	Pontogammaridae	Gammarida	Amphipoda	Peracarida	Eumalacostraca	Malacostraca	Panpod	Trinity 2.8.4	Y	mesosome cross-section (all tissues)	NCBI SRA	PRJNA319818	Naumenko SA et al., "Transcriptome-based phylogeny of endemic Lake Baikal amphipod species flock: fast speciation accompanied by frequent episodes of positive selection.", Mol Ecol, 2017 Jan;26(2):536-553
Gondogeneia antarctica	Pontogeneiidae	Hadziida	Amphipoda	Peracarida	Eumalacostraca	Malacostraca	Gonant	Trinity 2.8.4	Y	whole organism	NCBI SRA	PRJNA287849
Hyalella azteca	Hyalellidae	Talitrida	Amphipoda	Peracarida	Eumalacostraca	Malacostraca	Hyaazt	Trinity 2.8.4	Y	whole organism	NCBI SRA	PRJNA312414
Asellus aquaticus	Asellidae		Isopoda	Peracarida	Eumalacostraca	Malacostraca	AseaqC	Trinity 2.8.4	Y	whole organism	NCBI SRA	PRJNA476149	Pérez-Moreno JL et al., "Transcriptomic Insights into the Loss of Vision in Molnár János Cave's Crustaceans.", Integr Comp Biol, 2018 Sep 1;58(3):452-464
Asellus aquaticus	Asellidae		Isopoda	Peracarida	Eumalacostraca	Malacostraca	AseaqS	Trinity 2.8.4	Y	whole organism	NCBI SRA	PRJNA476149	Pérez-Moreno JL et al., "Transcriptomic Insights into the Loss of Vision in Molnár János Cave's Crustaceans.", Integr Comp Biol, 2018 Sep 1;58(3):452-464
Bragasellus molinai	Asellidae		Isopoda	Peracarida	Eumalacostraca	Malacostraca	Bramol	Trinity 2.8.4	Y	whole organism	NCBI SRA	PRJEB14193	Francois CM et al., "No Evidence That Nitrogen Limitation Influences the Elemental Composition of Isopod Transcriptomes and Proteomes.", Mol Biol Evol, 2016 Oct;33(10):2605-20
Bragasellus peltatus	Asellidae		Isopoda	Peracarida	Eumalacostraca	Malacostraca	Brapel	Trinity 2.8.4	Y	whole organism	NCBI SRA	PRJEB14193	Francois CM et al., "No Evidence That Nitrogen Limitation Influences the Elemental Composition of Isopod Transcriptomes and Proteomes.", Mol Biol Evol, 2016 Oct;33(10):2605-20
Proasellus aragonensis	Asellidae		Isopoda	Peracarida	Eumalacostraca	Malacostraca	Proara	Trinity 2.8.4	Y	whole organism	NCBI SRA	PRJEB14193	Francois CM et al., "No Evidence That Nitrogen Limitation Influences the Elemental Composition of Isopod Transcriptomes and Proteomes.", Mol Biol Evol, 2016 Oct;33(10):2605-20
Proasellus arthrodilus	Asellidae		Isopoda	Peracarida	Eumalacostraca	Malacostraca	Proart	Trinity 2.8.4	Y	whole organism	NCBI SRA	PRJEB14193	Francois CM et al., "No Evidence That Nitrogen Limitation Influences the Elemental Composition of Isopod Transcriptomes and Proteomes.", Mol Biol Evol, 2016 Oct;33(10):2605-20
Proasellus assaforensis	Asellidae		Isopoda	Peracarida	Eumalacostraca	Malacostraca	Proass	Trinity 2.8.4	Y	whole organism	NCBI SRA	PRJEB14193	Francois CM et al., "No Evidence That Nitrogen Limitation Influences the Elemental Composition of Isopod Transcriptomes and Proteomes.", Mol Biol Evol, 2016 Oct;33(10):2605-20
Proasellus beticus	Asellidae		Isopoda	Peracarida	Eumalacostraca	Malacostraca	Probet	Trinity 2.8.4	Y	whole organism	NCBI SRA	PRJEB14193	Francois CM et al., "No Evidence That Nitrogen Limitation Influences the Elemental Composition of Isopod Transcriptomes and Proteomes.", Mol Biol Evol, 2016 Oct;33(10):2605-20
Proasellus cantabricus	Asellidae		Isopoda	Peracarida	Eumalacostraca	Malacostraca	Procan	Trinity 2.8.4	Y	whole organism	NCBI SRA	PRJEB14193	Francois CM et al., "No Evidence That Nitrogen Limitation Influences the Elemental Composition of Isopod Transcriptomes and Proteomes.", Mol Biol Evol, 2016 Oct;33(10):2605-20
Proasellus cavaticus	Asellidae		Isopoda	Peracarida	Eumalacostraca	Malacostraca	Procav	Trinity 2.8.4	Y	whole organism	NCBI SRA	PRJEB14193	Francois CM et al., "No Evidence That Nitrogen Limitation Influences the Elemental Composition of Isopod Transcriptomes and Proteomes.", Mol Biol Evol, 2016 Oct;33(10):2605-20
Proasellus coiffaiti	Asellidae		Isopoda	Peracarida	Eumalacostraca	Malacostraca	Procoi	Trinity 2.8.4	Y	whole organism	NCBI SRA	PRJEB14193	Francois CM et al., "No Evidence That Nitrogen Limitation Influences the Elemental Composition of Isopod Transcriptomes and Proteomes.", Mol Biol Evol, 2016 Oct;33(10):2605-20
Proasellus coxalis	Asellidae		Isopoda	Peracarida	Eumalacostraca	Malacostraca	Procox	Trinity 2.8.4	Y	whole organism	NCBI SRA	PRJEB14193	Francois CM et al., "No Evidence That Nitrogen Limitation Influences the Elemental Composition of Isopod Transcriptomes and Proteomes.", Mol Biol Evol, 2016 Oct;33(10):2605-20
Proasellus ebrensis	Asellidae		Isopoda	Peracarida	Eumalacostraca	Malacostraca	Proebr	Trinity 2.8.4	Y	whole organism	NCBI SRA	PRJEB14193	Francois CM et al., "No Evidence That Nitrogen Limitation Influences the Elemental Composition of Isopod Transcriptomes and Proteomes.", Mol Biol Evol, 2016 Oct;33(10):2605-20
Proasellus escolai	Asellidae		Isopoda	Peracarida	Eumalacostraca	Malacostraca	Proesc	Trinity 2.8.4	Y	whole organism	NCBI SRA	PRJEB14193	Francois CM et al., "No Evidence That Nitrogen Limitation Influences the Elemental Composition of Isopod Transcriptomes and Proteomes.", Mol Biol Evol, 2016 Oct;33(10):2605-20
Proasellus grafi	Asellidae		Isopoda	Peracarida	Eumalacostraca	Malacostraca	Progrf	Trinity 2.8.4	Y	whole organism	NCBI SRA	PRJEB14193	Francois CM et al., "No Evidence That Nitrogen Limitation Influences the Elemental Composition of Isopod Transcriptomes and Proteomes.", Mol Biol Evol, 2016 Oct;33(10):2605-20
Proasellus granadensis	Asellidae		Isopoda	Peracarida	Eumalacostraca	Malacostraca	Progra	Trinity 2.8.4	Y	whole organism	NCBI SRA	PRJEB14193	Francois CM et al., "No Evidence That Nitrogen Limitation Influences the Elemental Composition of Isopod Transcriptomes and Proteomes.", Mol Biol Evol, 2016 Oct;33(10):2605-20
Proasellus hercegovinensis	Asellidae		Isopoda	Peracarida	Eumalacostraca	Malacostraca	Proher	Trinity 2.8.4	Y	whole organism	NCBI SRA	PRJEB14193	Francois CM et al., "No Evidence That Nitrogen Limitation Influences the Elemental Composition of Isopod Transcriptomes and Proteomes.", Mol Biol Evol, 2016 Oct;33(10):2605-20
Proasellus ibericus	Asellidae		Isopoda	Peracarida	Eumalacostraca	Malacostraca	Proibe	Trinity 2.8.4	Y	whole organism	NCBI SRA	PRJEB14193	Francois CM et al., "No Evidence That Nitrogen Limitation Influences the Elemental Composition of Isopod Transcriptomes and Proteomes.", Mol Biol Evol, 2016 Oct;33(10):2605-20
Proasellus jaloniacus	Asellidae		Isopoda	Peracarida	Eumalacostraca	Malacostraca	Projal	Trinity 2.8.4	Y	whole organism	NCBI SRA	PRJEB14193	Francois CM et al., "No Evidence That Nitrogen Limitation Influences the Elemental Composition of Isopod Transcriptomes and Proteomes.", Mol Biol Evol, 2016 Oct;33(10):2605-20
Proasellus karamani	Asellidae		Isopoda	Peracarida	Eumalacostraca	Malacostraca	Prokar	Trinity 2.8.4	Y	whole organism	NCBI SRA	PRJEB14193	Francois CM et al., "No Evidence That Nitrogen Limitation Influences the Elemental Composition of Isopod Transcriptomes and Proteomes.", Mol Biol Evol, 2016 Oct;33(10):2605-20
Proasellus margalefi	Asellidae		Isopoda	Peracarida	Eumalacostraca	Malacostraca	Promar	Trinity 2.8.4	Y	whole organism	NCBI SRA	PRJEB14193	Francois CM et al., "No Evidence That Nitrogen Limitation Influences the Elemental Composition of Isopod Transcriptomes and Proteomes.", Mol Biol Evol, 2016 Oct;33(10):2605-20
Proasellus meridianus	Asellidae		Isopoda	Peracarida	Eumalacostraca	Malacostraca	Promer	Trinity 2.8.4	Y	whole organism	NCBI SRA	PRJEB14193	Francois CM et al., "No Evidence That Nitrogen Limitation Influences the Elemental Composition of Isopod Transcriptomes and Proteomes.", Mol Biol Evol, 2016 Oct;33(10):2605-20
Proasellus ortizi	Asellidae		Isopoda	Peracarida	Eumalacostraca	Malacostraca	Proort	Trinity 2.8.4	Y	whole organism	NCBI SRA	PRJEB14193	Francois CM et al., "No Evidence That Nitrogen Limitation Influences the Elemental Composition of Isopod Transcriptomes and Proteomes.", Mol Biol Evol, 2016 Oct;33(10):2605-20
Proasellus parvulus	Asellidae		Isopoda	Peracarida	Eumalacostraca	Malacostraca	Propar	Trinity 2.8.4	Y	whole organism	NCBI SRA	PRJEB14193	Francois CM et al., "No Evidence That Nitrogen Limitation Influences the Elemental Composition of Isopod Transcriptomes and Proteomes.", Mol Biol Evol, 2016 Oct;33(10):2605-20
Proasellus racovitzai	Asellidae		Isopoda	Peracarida	Eumalacostraca	Malacostraca	Prorac	Trinity 2.8.4	Y	whole organism	NCBI SRA	PRJEB14193	Francois CM et al., "No Evidence That Nitrogen Limitation Influences the Elemental Composition of Isopod Transcriptomes and Proteomes.", Mol Biol Evol, 2016 Oct;33(10):2605-20
Proasellus rectus	Asellidae		Isopoda	Peracarida	Eumalacostraca	Malacostraca	Prorec	Trinity 2.8.4	Y	whole organism	NCBI SRA	PRJEB14193	Francois CM et al., "No Evidence That Nitrogen Limitation Influences the Elemental Composition of Isopod Transcriptomes and Proteomes.", Mol Biol Evol, 2016 Oct;33(10):2605-20
Proasellus solanasi	Asellidae		Isopoda	Peracarida	Eumalacostraca	Malacostraca	Prosol	Trinity 2.8.4	Y	whole organism	NCBI SRA	PRJEB14193	Francois CM et al., "No Evidence That Nitrogen Limitation Influences the Elemental Composition of Isopod Transcriptomes and Proteomes.", Mol Biol Evol, 2016 Oct;33(10):2605-20
Proasellus spelaeus	Asellidae		Isopoda	Peracarida	Eumalacostraca	Malacostraca	Prospe	Trinity 2.8.4	Y	whole organism	NCBI SRA	PRJEB14193	Francois CM et al., "No Evidence That Nitrogen Limitation Influences the Elemental Composition of Isopod Transcriptomes and Proteomes.", Mol Biol Evol, 2016 Oct;33(10):2605-20
Ligia exotica	Ligiidae		Isopoda	Peracarida	Eumalacostraca	Malacostraca	Ligexo	Trinity 2.13.2	Y	embryo	NCBI SRA	PRJDB4544	Sasaki M et al., "Evolutionary origin of type IV classical cadherins in arthropods.", BMC Evol Biol, 2017 Jun 17;17(1):142
Neomysis awatschensis	Mysidae		Mysida	Peracarida	Eumalacostraca	Malacostraca	Neoawa	Trinity 2.13.2	Y	whole organism	NCBI SRA	PRJNA287057
Allobathynella bangokensis	Parabathynellidae		Bathynellacea	Syncarida	Eumalacostraca	Malacostraca	Allban	Trinity 2.13.2	Y	whole organism	NCBI SRA	PRJNA340337	Kim BM, Kang S, Ahn DH, Kim JH, Ahn I, Lee CW, Cho JL, Min GS, Park H. First Insights into the Subterranean Crustacean Bathynellacea Transcriptome: Transcriptionally Reduced Opsin Repertoire and Evidence of Conserved Homeostasis Regulatory Mechanisms. PLoS One. 2017 Jan 20;12(1):e0170424. doi: 10.1371/journal.pone.0170424. PMID: 28107438; PMCID: PMC5249073.
Lysiosquillina maculata	Lysiosquillidae		Stomatopoda		Hoplocarida	Malacostraca	Lysmac	Trinity 2.13.2	Y	ovary, muscle, hepatopancreas, gill, eyestalk	NCBI SRA	PRJNA562428	Nong W et al., "A crustacean annotated transcriptome (CAT) database", BMC Genomics, 2020;21(1)
Oratosquilla oratoria	Squillidae		Stomatopoda		Hoplocarida	Malacostraca	Oraora	Trinity 2.13.2	Y	eyestalk, muscle, sexual, intestinal and viscus	NCBI SRA	PRJNA360178
Speonebalia cannoni	Nebaliidae		Leptostraca		Phyllocarida	Malacostraca	Specan	Trinity 2.13.2	Y	body segments	NCBI SRA	PRJNA328606	Martin Schwentner, David J. Combosch, Joey Pakes Nelson, Gonzalo Giribet,. A Phylogenomic Solution to the Origin of Insects by Resolving Crustacean-Hexapod Relationships. Current Biology, Volume 27, Issue 12, 2017.
Godzilliognomus frondosus	Godzillidae		Nectiopoda			Remipedia	Godfro	Trinity 2.13.2	Y	posterior third of body	NCBI SRA	PRJNA507978	Lozano-Fernandez et al., Pancrustacean Evolution Illuminated by Taxon-Rich GenomicScale Data Sets with an Expanded Remipede Sampling
Lasionectes entrichoma	Speleonectidae		Nectiopoda			Remipedia	Lasent	Trinity 2.13.2	Y	partial head, body segments	NCBI SRA	PRJNA328606	Martin Schwentner, David J. Combosch, Joey Pakes Nelson, Gonzalo Giribet,. A Phylogenomic Solution to the Origin of Insects by Resolving Crustacean-Hexapod Relationships. Current Biology, Volume 27, Issue 12, 2017.
Xibalbanus tulumensis	Xibalbanidae		Nectiopoda			Remipedia	Xibtul	Trinity 2.13.2	Y	partial head, body segments	NCBI SRA	PRJNA328607	Lozano-Fernandez et al., Pancrustacean Evolution Illuminated by Taxon-Rich GenomicScale Data Sets with an Expanded Remipede Sampling
Ecdysozoan Outgroups
Eotetranychus kankitus	Tetranychidae		Trombidiformes	Acariformes	Acari	Arachnida	Eotkan	Trinity 2.13.2	Y	unspecified	NCBI SRA	PRJNA445931
Leptotrombidium pallidum	Trombiculidae	Anystina	Trombidiformes	Acariformes	Acari	Arachnida	Leppal	Trinity 2.13.2	Y	whole organism	NCBI SRA	PRJNA540739	Kim, et al.,Genome/transcriptome analysis of the chigger mite Leptotrombidium pallidum, a major vector for scrub typhus, with a special focus on genes more abundantly expressed in larval stage. Journal of Asia-Pacific Entomology.
Gammarinema sp.	Monhysteridae		Monhysterida		Chromadoria	Chromadorea	GamNEM	Trinity 2.13.2	Y	whole organism	NCBI SRA	PRJNA767233	Mohammed et al., 2022. Phylogenomic Analysis of the Phylum Nematoda: Conflicts and Congruences With Morphology, 18S rRNA, and Mitogenomes. Frontiers in Ecology and Evolution.
Monhystera sp.	Monhysteridae		Monhysterida		Chromadoria	Chromadorea	MonNEM	Trinity 2.13.2	Y	whole organism	NCBI SRA	PRJNA774546	Mohammed et al., 2022. Phylogenomic Analysis of the Phylum Nematoda: Conflicts and Congruences With Morphology, 18S rRNA, and Mitogenomes. Frontiers in Ecology and Evolution.
Hypsibius dujardini	Hypsibiidae		Parachela			Eutardigrada	Hypduj	Trinity 2.13.2	Y	whole organism	NCBI SRA	PRJNA369152	Boothby et al., 2017. Tardigrades Use Intrinsically Disordered Proteins to Survive Desiccation. Molecular Cell
Ramazzottius varieornatus	Ramazzottiidae		Parachela			Eutardigrada	Ramvar	Trinity 2.13.2	Y	whole organism	NCBI SRA	PRJNA701555	Yoshida Y et al., "RNA sequencing data for gamma radiation response in the extremotolerant tardigrade Ramazzottius varieornatus.", Data Brief, 2021 Jun;36:107111
Bombyx mori	Bombycidae	Neolepidoptera	Lepidoptera	Amphiesmenoptera	Pterygota	Insecta	Bommor	Trinity 2.13.2	Y	prothoracic gland	NCBI TSA	GFCY00000000.1	Bian HX, Chen DB, Zheng XX, Ma HF, Li YP, Li Q, Xia RX, Wang H, Jiang YR, Liu YQ, Qin L. Transcriptomic analysis of the prothoracic gland from two lepidopteran insects, domesticated silkmoth Bombyx mori and wild silkmoth Antheraea pernyi. Sci Rep. 2019 Mar 29;9(1):5313. doi: 10.1038/s41598-019-41864-0. PMID: 30926938; PMCID: PMC6440963.
Drosophila melanogaster	Drosophilidae	Muscomorpha	Diptera		Pterygota	Insecta	Dromel	Trinity 2.13.2	Y	abdominal distal tip	NCBI TSA	GHHI00000000.1	Crava CM et al., "Structural and transcriptional evidence of mechanotransduction in the Drosophila suzukii ovipositor.", J Insect Physiol, 2020 Aug - Sep;125:104088
Blatella germanica	Ectobiidae		Blattodea		Pterygota	Insecta	Blager	Trinity 2.13.2	Y	pooled whole organisms	NCBI SRA	PRJNA382128	Harrison et al., Hemimetabolous genomes reveal molecular basis of termite eusociality. Nature ecology & evolution
Apis mellifera	Apidae	Aculeata	Hymenoptera		Pterygota	Insecta	Apimel	Trinity 2.13.2	Y	midgut	NCBI TSA	GAZV00000000.1	Shelomi,M., Jasper,W.C., Atallah,J., Kimsey,L.S. and Johnson,B.R. Differential expression of endogenous plant cell wall degrading enzyme genes in the stick insect (Phasmatodea) midgut. BMC Genomics 15, 917 (2014)
Anoplodactylus insignis	Phoxichilidiidae		Pantopoda			Pycnogonida	Anoins	Trinity 2.13.2	Y	leg	NCBI SRA	PRJNA371798
Pycnogonum litorale	Pycnogonidae		Pantopoda			Pycnogonida	Pyclit	Trinity 2.13.2	Y	whole organism	NCBI SRA	PRJNA492136

## Sheet: BUSCO Scores
Crustome v0.1.0 Pre-release	Name	Tissue	BUSCO Dataset	Complete	Single	Duplicated	Fragmented	Missing	n_markers
CrusTome ID	Crustaceans
Acafos	Acartia fossae	whole orgcaism	arthropoda_odb10	95.8	35.8	60	2.1	2.1	1013
Acagod	Acanthogammarus godlewskii	mesosome cross-section (all tissues)	arthropoda_odb10	31.8	29.4	2.4	15.7	52.5	1013
Acapur	Acanthephyra purpurea	eyes	arthropoda_odb10	63.5	58.2	5.3	14.3	22.2	1013
Acasty	Acanthephyra stylorostrata	eyes	arthropoda_odb10	78.1	55	23.1	10.7	11.2	1013
Allban	Allobathynella bangokensis	whole organism	arthropoda_odb10	52.6	47.7	4.9	27.7	19.7	1013
Alpvir	Alpheus viridari	eyes	arthropoda_odb10	76.5	67.8	8.7	7.6	15.9	1013
Ampamp	Amphibalanus amphitrite	whole larva	arthropoda_odb10	91.5	63.6	27.9	4.7	3.8	1013
Anajap	Anatolikos japonicus	hepatopancreas, gill, muscle	arthropoda_odb10	69.6	64.7	4.9	15.9	14.5	1013
Anoins	Anoplodactylus insignis	leg	arthropoda_odb10	52.6	46.4	6.2	26.2	21.2	1013
Antlau	Antecaridina lauensis	whole organism	arthropoda_odb10	27.2	20.4	6.8	14.2	58.6	1013
AseaqC	Asellus aquaticus	whole organism	arthropoda_odb10	94.3	84.5	9.8	3.3	2.4	1013
AseaqS	Asellus aquaticus	whole organism	arthropoda_odb10	95.3	85.4	9.9	2.7	2	1013
Asprho	Asprogammarus rhodophthalmus	mesosome cross-section (all tissues)	arthropoda_odb10	24.9	22.2	2.7	13.7	61.4	1013
Astlep	Pontastacus leptodactylus	Y-Organ, hypodermis	arthropoda_odb10						1013
Baipul	Baikalogammarus pullus	mesosome cross-section (all tissues)	arthropoda_odb10	33.6	30.3	3.3	13.1	53.3	1013
Batser	Bathypalaemonella serratipalma	eyes	arthropoda_odb10	61.1	53.5	7.6	13.2	25.7	1013
Battex	Bathypalaemonella texana	eyes	arthropoda_odb10	73	62.7	10.3	9	18	1013
Blager	Blatella germanica	pooled whole organisms	arthropoda_odb10	98.9	86.3	12.6	0	1.1	1013
Boecar	Boeckaxelia carpenterii	mesosome cross-section (all tissues)	arthropoda_odb10	37.5	35	2.5	15.6	46.9	1013
Boepot	Boeckaxelia potanini	mesosome cross-section (all tissues)	arthropoda_odb10	28.7	26.7	2	12.7	58.6	1013
Bommor	Bombyx mori	prothoracic gland	arthropoda_odb10	86.2	84.8	1.4	5.6	8.2	1013
Bragre	Brachyuropus grewingkii	mesosome cross-section (all tissues)	arthropoda_odb10	35.7	33.2	2.5	14.1	50.2	1013
Braher	Branchinella herrodi	whole organism	arthropoda_odb10	53.2	40.1	13.1	12.2	34.6	1013
Bralat	Brandtia latissima	mesosome cross-section (all tissues)	arthropoda_odb10	31.7	29.1	2.6	17	51.3	1013
Bramol	Bragasellus molinai	whole organism	arthropoda_odb10	61.1	50.7	10.4	20	18.9	1013
Brapel	Bragasellus peltatus	whole organism	arthropoda_odb10	1.9	1.4	0.5	0.9	97.2	1013
Calfin	Calanus finmarchicus	whole organism	arthropoda_odb10	33.1	24.8	8.3	28.3	38.6	1013
Callae	Calcinus laevimanus	hepatopancreas, gill, muscle	arthropoda_odb10	46.4	42.1	4.3	7.5	46.1	1013
Calphi	Calappa philargius	hepatopancreas, gill, muscle	arthropoda_odb10	63.7	58.3	5.4	18.2	18.1	1013
CalsaE	Callinectes sapidus	dactyl, lateral flagellum	arthropoda_odb10	95.9	88.7	7.2	1.1	3	1013
CalsaY	Callinectes sapidus	Y-Organ	arthropoda_odb10	90.1	81.5	8.6	5.1	4.8	1013
Calsin	Calanus sinicus	unspecified	arthropoda_odb10	66.5	52.4	14.1	19.4	14.1	1013
Canbo1	Cancer borealis	neural tissues	arthropoda_odb10	76.3	75.2	1.1	8.1	15.6	1013
Carlon	Carcinoplax longimanus	hepatopancreas, gill, muscle	arthropoda_odb10	60.5	56.7	3.8	15.7	23.8	1013
CarmaC	Carcinus maenas	CNS	arthropoda_odb10	97.2	76.6	20.6	1.7	1.1	1013
CarmaY	Carcinus maenas	Y-Organ	arthropoda_odb10	94.8	85.7	9.1	2.3	2.9	1013
Carrub	Caridina rubella	whole organism	arthropoda_odb10	5.2	3.6	1.6	3.7	91.1	1013
Chequa	Cherax quadricarinatus	multiple tissues	arthropoda_odb10	91.6	82.2	9.4	5	3.4	1013
Cliant	Clibanarius antillensis	eyes	arthropoda_odb10	82.2	68.6	13.6	9.1	8.7	1013
Clitri	Clibanarius tricolor	eyes	arthropoda_odb10	74.8	64	10.8	13.7	11.5	1013
Clivit	Clibanarius vittatus	eyes	arthropoda_odb10	74.4	65.2	9.2	13.6	12	1013
Coecly	Coenobita clypeata	eyes	arthropoda_odb10	57.9	50.2	7.7	19.1	23	1013
Cormax	Cornugammarus maximus	mesosome cross-section (all tissues)	arthropoda_odb10	17.2	16.1	1.1	9.4	73.4	1013
Cryinf	Crypturopus inflatus	mesosome cross-section (all tissues)	arthropoda_odb10	9.6	8.9	0.7	5.5	84.9	1013
Cuaame	Cuapetes americanus	eyes	arthropoda_odb10	76.1	67.6	8.5	10.7	13.2	1013
Dapmag	Daphnia magna	whole organism	arthropoda_odb10	99	8.1	90.9	0.2	0.8	1013
Dorpar	Dorogostaiskia parasitica	mesosome cross-section (all tissues)	arthropoda_odb10	22.1	20.6	1.5	9.9	68	1013
Dromel	Drosophila melanogaster	abdominal distal tip	arthropoda_odb10	95.7	89.5	6.2	0.9	3.4	1013
Echmac	Echiuropus macronychus	mesosome cross-section (all tissues)	arthropoda_odb10	40.6	37.2	3.4	13.3	46.1	1013
Echven	Echinogammarus veneris	whole organism	arthropoda_odb10	45.8	39.3	6.5	16.9	37.3	1013
Emetal	Emerita talpoidea	eyes	arthropoda_odb10	70.6	64.5	6.1	11.7	17.7	1013
Eotkan	Eotetranychus kankitus	unspecified	arthropoda_odb10	87.7	76	11.7	4.3	8	1013
Erifer	Eriphia ferox	hepatopancreas, gill, muscle	arthropoda_odb10	14.1	13.8	0.3	8.6	77.3	1013
Erisi1	Eriocheir sinensis	multiple dev. Stages	arthropoda_odb10	89	71.1	17.9	6.2	4.8	1013
Erisi2	Eriocheir sinensis	hepatopancreas	arthropoda_odb10						1013
Eucser	Eucyclops serrulatus	whole organism	arthropoda_odb10	96.7	46.2	50.5	1.9	1.4	1013
Eucwag	Eucarinogammarus wagii	mesosome cross-section (all tissues)	arthropoda_odb10	30.4	23.4	7	16.2	53.4	1013
Eulcru	Eulimnogammarus cruentus	mesosome cross-section (all tissues)	arthropoda_odb10	56.1	52.3	3.8	13.9	30	1013
Eulcya	Eulimnogammarus cyaneus	unspecified	arthropoda_odb10	41.3	37.8	3.5	12.3	46.4	1013
Eulcze	Eulimnogammarus czerskii	mesosome cross-section (all tissues)	arthropoda_odb10	37.7	34.1	3.6	14.7	47.6	1013
Eulmar	Eulimnogammarus marituji	mesosome cross-section (all tissues)	arthropoda_odb10	38.9	35.4	3.5	14	47.1	1013
Eulmes	Eulimnogammarus messerschmidtii	mesosome cross-section (all tissues)	arthropoda_odb10	44.5	40	4.5	9.8	45.7	1013
Eulsim	Eulimnogammarus similis	mesosome cross-section (all tissues)	arthropoda_odb10	42.9	38.4	4.5	19.9	37.2	1013
Eultes	Eulimnogammarus testaceus	mesosome cross-section (all tissues)	arthropoda_odb10	32.3	29.7	2.6	16.4	51.3	1013
Euluss	Eulimnogammarus ussolzewii	mesosome cross-section (all tissues)	arthropoda_odb10	41.7	38	3.7	15.7	42.6	1013
Eulver	Eulimnogammarus verrucosus	unspecified	arthropoda_odb10	43	39.4	3.6	16.7	40.3	1013
Eulvio	Eulimnogammarus violaceus	mesosome cross-section (all tissues)	arthropoda_odb10	30.6	28.2	2.4	12.8	56.6	1013
Eulvir	Eulimnogammarus viridulus	mesosome cross-section (all tissues)	arthropoda_odb10	49.1	44.9	4.2	19.2	31.7	1013
Eulvit	Eulimnogammarus vittatus	mesosome cross-section (all tissues)	arthropoda_odb10	31.9	29.9	2	14.7	53.4	1013
Eumpic	Eumunida picta	eyes	arthropoda_odb10	42.9	39.1	3.8	24	33.1	1013
Eupcry	Euphausia crystallorophias	unspecified	arthropoda_odb10	30.2	26.4	3.8	18.1	51.7	1013
Eupsup	Euphausia superba	pooled whole organisms	arthropoda_odb10	88.2	72.5	15.7	5.6	6.2	1013
Euraff	Eurytemora affinis	pooled whole organisms	arthropoda_odb10	96.9	86.8	10.1	0.8	2.3	1013
Gamche	Gammarus chevreuxi	whole organism	arthropoda_odb10	88.5	79.7	8.8	5.1	6.4	1013
Gamlac	Gammarus lacustris	unspecified	arthropoda_odb10	43.6	41.1	2.5	13.9	42.5	1013
Garder	Garjajewia dershawini	mesosome cross-section (all tissues)	arthropoda_odb10	27.7	25.7	2	13.3	59	1013
Gasfor	Gastroptychus formosus	eyes	arthropoda_odb10	75.7	62.2	13.5	10.2	14.1	1013
GeclaE	Gecarcinus lateralis	eyestalk ganglia	arthropoda_odb10						1013
GeclaM	Gecarcinus lateralis	Y-Organ	arthropoda_odb10	96	82.9	13.1	1.9	2.1	1013
Glyacu	Glyphocrangon aculeata	eyes	arthropoda_odb10	72.1	64.2	7.9	10.9	17	1013
Gmefas	Gmelinoides fasciatus	mesosome cross-section (all tissues)	arthropoda_odb10	44.9	42	2.9	13.4	41.7	1013
Godfro	Godzilliognomus frondosus	posterior third of body	arthropoda_odb10	9.2	8.7	0.5	0.7	90.1	1013
Gonant	Gondogeneia antarctica	whole organism	arthropoda_odb10	36.1	29.1	7	22	41.9	1013
Halrub	Halocaridina rubra	pooled whole organisms	arthropoda_odb10	27.1	23.1	4	16.7	56.2	1013
Haltri	Halocaridinides trigonophthalma	whole organism	arthropoda_odb10	48.3	37.2	11.1	18.5	33.2	1013
Hetory	Heterocarpus oryx	eyes	arthropoda_odb10	70	61.5	8.5	11.9	18.1	1013
Hetsop	Heterogammarus sophianosii	mesosome cross-section (all tissues)	arthropoda_odb10	45.3	41.7	3.6	15.5	39.2	1013
Homame	Homarus americanus	dactyl, lateral flagellum, brain - supraesophageal ganglia	arthropoda_odb10	92.7	92.1	0.6	0.5	6.8	1013
Hyaara	Hyas araneus	gills	arthropoda_odb10						1013
Hyaazt	Hyalella azteca	whole organism	arthropoda_odb10	90.3	80.7	9.6	5.1	4.6	1013
Hyacar	Hyalellopsis carinata	mesosome cross-section (all tissues)	arthropoda_odb10	31.5	29.5	2	14.7	53.8	1013
Hyacos	Hyalellopsis costata	mesosome cross-section (all tissues)	arthropoda_odb10	31.3	27.7	3.6	14.7	54	1013
Hyagri	Hyalellopsis grisea	mesosome cross-section (all tissues)	arthropoda_odb10	41.2	37.6	3.6	15.4	43.4	1013
Hyaset	Hyalellopsis setosa	mesosome cross-section (all tissues)	arthropoda_odb10	48	42.8	5.2	14.9	37.1	1013
Hyaste	Hyalellopsis stebbingi	mesosome cross-section (all tissues)	arthropoda_odb10	36.4	34.1	2.3	13.6	50	1013
Hypduj	Hypsibius dujardini	whole organism	arthropoda_odb10	82.8	80.8	2	4.5	12.7	1013
JanspE	Janicella spinicauda	eyes	arthropoda_odb10	54.9	49.9	5	17.3	27.8	1013
JanspP	Janicella spinicauda	photophores	arthropoda_odb10						1013
Lasent	Lasionectes entrichoma	partial head, body segments	arthropoda_odb10	50.6	38.3	12.3	29.6	19.8	1013
Leppal	Leptotrombidium pallidum	whole organism	arthropoda_odb10	88	72.1	15.9	1.8	10.2	1013
Lepsal	Lepeophtheirus salmonis	whole organism	arthropoda_odb10	97	66.6	30.4	0.7	2.3	1013
Lercyp	Lernaea cyprinacea	whole organism	arthropoda_odb10	88.4	62.2	26.2	6.4	5.2	1013
Ligexo	Ligia exotica	embryo	arthropoda_odb10	53.2	49.7	3.5	26.3	20.5	1013
Linvor	Linevichella vortex	mesosome cross-section (all tissues)	arthropoda_odb10	53.4	45.7	7.7	14.6	32	1013
Lysamb	Lysmata amboinensis	eyes	arthropoda_odb10	69.4	61.7	7.7	10.4	20.2	1013
Lysmac	Lysiosquillina maculata	ovary, muscle, hepatopancreas, gill, eyestalk	arthropoda_odb10						1013
Macapa	Macroperieopus parvus	mesosome cross-section (all tissues)	arthropoda_odb10	51.4	47.3	4.1	18.4	30.2	1013
Macbra	Macrohectopus branickii	mesosome cross-section (all tissues)	arthropoda_odb10	28.6	26.2	2.4	12.6	58.8	1013
Macros	Macrobrachium rosenbergii	eyestalk	arthropoda_odb10	31.4	27.1	4.3	20.6	48	1013
Macwag	Macropereiopus wagneri	mesosome cross-section (all tissues)	arthropoda_odb10	18.5	17.1	1.4	8.6	72.9	1013
Metloh	Metabetaeus lohena	whole organism	arthropoda_odb10	33.2	25.5	7.7	18.2	48.6	1013
Metmag	Metacarcinus magister	Y-Organ	arthropoda_odb10	89	84.3	4.7	4.7	6.3	1013
Metmin	Metabetaeus minutus	multiple dev. Stages	arthropoda_odb10	4.7	3.8	0.9	4.4	90.9	1013
Micgla	Micruropus glaber	mesosome cross-section (all tissues)	arthropoda_odb10	32.1	29.5	2.6	15.5	52.4	1013
Micipa	Micruropus parvulus	mesosome cross-section (all tissues)	arthropoda_odb10	30.3	26.7	3.6	16.2	53.5	1013
Micwah	Micruropus wahlii	mesosome cross-section (all tissues)	arthropoda_odb10	58.2	37.7	20.5	19.2	22.6	1013
Minpug	Leptuca pugilator	limb buds	arthropoda_odb10	96.8	87.6	9.2	1.2	2	1013
MonNEM	Monhystera sp.	whole organism	arthropoda_odb10	4.7	4.4	0.3	0.9	94.4	1013
Munmic	Munida microphthalma	eyes	arthropoda_odb10	68.6	58.7	9.9	13.3	18.1	1013
Munnit	Munidopsis cf. nitida	eyes	arthropoda_odb10						1013
Munser	Munidopsis serricornis	eyes	arthropoda_odb10	80.3	68.8	11.5	10.8	8.9	1013
Munsim	Munidopsis similis	eyes	arthropoda_odb10	80.9	67.7	13.2	8.9	10.2	1013
Muntra	Munidopsis transtridens	eyes	arthropoda_odb10	74.4	63.5	10.9	12.7	12.9	1013
Nemens	Nematocarcinus ensifer	eyes	arthropoda_odb10	58	51.5	6.5	15.9	26.1	1013
Nemrot	Nematocarcinus rotundus	eyes	arthropoda_odb10	63.5	57.3	6.2	14.1	22.4	1013
Neoawa	Neomysis awatschensis	whole organism	arthropoda_odb10	55.5	50.7	4.8	14	30.5	1013
Neoden	Neocaridina denticulata	whole organism	arthropoda_odb10	84.3	72.8	11.5	8.6	7.1	1013
Niphra	Niphargus hrabei	whole organism	arthropoda_odb10						1013
Odocal	Odontogammarus calcaratus	mesosome cross-section (all tissues)	arthropoda_odb10	41.6	37.6	4	17.2	41.2	1013
Ommalb	Ommatogammarus albinus	mesosome cross-section (all tissues)	arthropoda_odb10	40	37	3	17.6	42.4	1013
Ommfla	Abludogammarus flavus	mesosome cross-section (all tissues)	arthropoda_odb10	55.9	50.5	5.4	13.1	31	1013
OplsP1	Oplophorus spinosus	photophores	arthropoda_odb10						1013
OplsP2	Oplophorus spinosus	photophores	arthropoda_odb10	50.3	46.2	4.1	12.9	36.8	1013
OplspE	Oplophorus spinosus	eyes	arthropoda_odb10	36.3	34.3	2	16.6	47.1	1013
Oraora	Oratosquilla oratoria	eyestalk, muscle, sexual, intestinal and viscus	arthropoda_odb10	78.2	58.4	19.8	11.8	10	1013
Oxysow	Oxyacanthus sowinskii	mesosome cross-section (all tissues)	arthropoda_odb10	23.2	21.8	1.4	12.9	63.9	1013
Pacbrs	Pachyschesis branchialis	mesosome cross-section (all tissues)	arthropoda_odb10	52	47.9	4.1	15.7	32.3	1013
Palbra	Homalogammarus brandtii	mesosome cross-section (all tissues)	arthropoda_odb10	23.7	22	1.7	11.5	64.8	1013
Palcao	Pallaseopsis cancelloides	mesosome cross-section (all tissues)	arthropoda_odb10	39.1	36.6	2.5	11.3	49.6	1013
Palcar	Palaemon carinicauda	cephalothorax	arthropoda_odb10	49.1	43.1	6	24.6	26.3	1013
Palcau	Pallasea cancellus	mesosome cross-section (all tissues)	arthropoda_odb10	36.8	33.2	3.6	14.9	48.3	1013
Palgru	Pallaseopsis grubii	mesosome cross-section (all tissues)	arthropoda_odb10	36.2	33.2	3	18.1	45.7	1013
Palkes	Pallaseopsis kessleri	mesosome cross-section (all tissues)	arthropoda_odb10	24.7	22.3	2.4	14.5	60.8	1013
Palpuz	Palicarinus puzyllii	mesosome cross-section (all tissues)	arthropoda_odb10	45.6	42.9	2.7	16.7	37.7	1013
Panar1	Panulirus argus	dactyl, lateral flagellum, brain - supraesophageal ganglia	arthropoda_odb10	93.2	90.9	2.3	0.7	6.1	1013
Panar2	Panulirus argus		arthropoda_odb10	92.6	79.8	12.8	1.5	5.9	1013
Panpod	Pandorites podoceroides	mesosome cross-section (all tissues)	arthropoda_odb10	29.3	27.2	2.1	14.2	56.5	1013
Paraus	Paratya australiensis	whole organism	arthropoda_odb10	95.9	83.2	12.7	2	2.1	1013
Parbor	Parapallasea borowskii	mesosome cross-section (all tissues)	arthropoda_odb10	37.7	35.1	2.6	14.7	47.6	1013
Parnan	Paracyclopina nana	whole organism	arthropoda_odb10	95.6	83.5	12.1	0.8	3.6	1013
Parwos	Parapallasea wosnessenskii	mesosome cross-section (all tissues)	arthropoda_odb10	47.2	42.5	4.7	14.5	38.3	1013
Pendaw	Pentagonurus dawydowi	mesosome cross-section (all tissues)	arthropoda_odb10	39.6	37.4	2.2	13.1	47.3	1013
Penmo1	Penaeus monodon	central nervous system	arthropoda_odb10	27	23.2	3.8	25.9	47.1	1013
Penmo2	Penaeus monodon	eyestalk, heart, muscle, hepatopancreas	arthropoda_odb10	28.5	25.8	2.7	24.2	47.3	1013
Penvan	Litopenaeus vannamei	pooled whole organisms	arthropoda_odb10	78.5	69.5	9	11.7	9.8	1013
Pleaca	Plesionika acanthonotus	eyes	arthropoda_odb10	85.2	72.4	12.8	5.5	9.3	1013
Poepic	Poekilogammarus pictoides	mesosome cross-section (all tissues)	arthropoda_odb10	43	39.7	3.3	17.1	39.9	1013
Portri	Portunus trituberculatus	Eyestalks, thoracic ganglia, muscle, heart, mandibular organ, hepatopancreas, ovary, testis, Y-organs	arthropoda_odb10	70.1	56.2	13.9	17.4	12.5	1013
Proara	Proasellus aragonensis	whole organism	arthropoda_odb10	58.2	48.7	9.5	18	23.8	1013
Proart	Proasellus arthrodilus	whole organism	arthropoda_odb10	70.9	60.6	10.3	11.6	17.5	1013
Proass	Proasellus assaforensis	whole organism	arthropoda_odb10	9.8	9.2	0.6	8.4	81.8	1013
Probet	Proasellus beticus	whole organism	arthropoda_odb10	92.9	77	15.9	3.8	3.3	1013
Procan	Proasellus cantabricus	whole organism	arthropoda_odb10	26.8	24.1	2.7	18.5	54.7	1013
Procav	Proasellus cavaticus	whole organism	arthropoda_odb10	83.6	67.8	15.8	8.8	7.6	1013
Procl1	Procambarus clarkii	eyestalk	arthropoda_odb10	88.4	75.3	13.1	6.7	4.9	1013
Procl2	Procambarus clarkii	dactyl, lateral flagellum, brain - supraesophageal ganglia	arthropoda_odb10	93.6	91.4	2.2	0.9	5.5	1013
Procoi	Proasellus coiffaiti	whole organism	arthropoda_odb10	63.8	54.3	9.5	13.2	23	1013
Procox	Proasellus coxalis	whole organism	arthropoda_odb10	67	62.9	4.1	15.9	17.1	1013
Proebr	Proasellus ebrensis	whole organism	arthropoda_odb10	27.3	25	2.3	22.6	50.1	1013
Proesc	Proasellus escolai	whole organism	arthropoda_odb10	43.2	38.4	4.8	26.3	30.5	1013
Progra	Proasellus granadensis	whole organism	arthropoda_odb10	33.4	25.5	7.9	23.8	42.8	1013
Progrf	Proasellus grafi	whole organism	arthropoda_odb10	22.2	19.7	2.5	18.3	59.5	1013
Proher	Proasellus hercegovinensis	whole organism	arthropoda_odb10	79.5	65.1	14.4	10.5	10	1013
Proibe	Proasellus ibericus	whole organism	arthropoda_odb10	47.1	39	8.1	21.6	31.3	1013
Projal	Proasellus jaloniacus	whole organism	arthropoda_odb10	60.2	53.2	7	17.1	22.7	1013
Prokar	Proasellus karamani	whole organism	arthropoda_odb10	63.5	53.4	10.1	19	17.5	1013
Promar	Proasellus margalefi	whole organism	arthropoda_odb10	42.6	30.4	12.2	19	38.4	1013
Promer	Proasellus meridianus	whole organism	arthropoda_odb10	78.7	67.2	11.5	10.5	10.8	1013
Proort	Proasellus ortizi	whole organism	arthropoda_odb10	16.5	14.5	2	16.4	67.1	1013
Propar	Proasellus parvulus	whole organism	arthropoda_odb10	67.5	55.6	11.9	20.1	12.4	1013
Prorac	Proasellus racovitzai	whole organism	arthropoda_odb10	64.7	54.8	9.9	18.2	17.1	1013
Prorec	Proasellus rectus	whole organism	arthropoda_odb10	75.3	63.2	12.1	11.1	13.6	1013
Prosol	Proasellus solanasi	whole organism	arthropoda_odb10	66.1	63.2	2.9	14.8	19.1	1013
Prospe	Proasellus spelaeus	whole organism	arthropoda_odb10	67.9	58.4	9.5	12.3	19.8	1013
Pyclit	Pycnogonum litorale	whole organism	arthropoda_odb10	63	47.3	15.7	22.3	14.7	1013
Ramvar	Ramazzottius varieornatus	whole organism	arthropoda_odb10	85.2	81.3	3.9	2.5	12.3	1013
Ranran	Ranina ranina	hepatopancreas, gill, muscle	arthropoda_odb10	43.7	36.5	7.2	17.1	39.2	1013
Sagver	Sagmariasus verreauxi	multiple tissues (unspecified)	arthropoda_odb10	0.1	0.1	0	0	99.9	1013
Scypar	Scylla paramamosain	whole organism	arthropoda_odb10	67.3	55.7	11.6	4.1	28.6	1013
Slukie	Sluginella kietlinskii	mesosome cross-section (all tissues)	arthropoda_odb10	14.3	13.3	1	7.2	78.5	1013
Specan	Speonebalia cannoni	body segments	arthropoda_odb10	20.8	19	1.8	16.7	62.5	1013
Styrich	Stylopandalus richardi	eyes	arthropoda_odb10	82	70.6	11.4	6.1	11.9	1013
SysdeE	Systellaspisis debilis	eyes	arthropoda_odb10	65.2	57.3	7.9	9.8	25	1013
SysdeP	Systellaspisis debilis	photophores	arthropoda_odb10	68.8	61	7.8	7.8	23.4	1013
Thodob	Thor dobkini	eyes	arthropoda_odb10	73.8	65.8	8	9.2	17	1013
Thyine	Thysanoessa inermis	whole organism	arthropoda_odb10	94.6	73.7	20.9	2.3	3.1	1013
Tigkin	Tigriopus kingsejongensis	pooled whole organisms	arthropoda_odb10	12.3	11	1.3	16.3	71.4	1013
Uronit	Uroptychus nitidus	eyes	arthropoda_odb10	66.8	57	9.8	14.2	19	1013
Xibtul	Xibalbanus tulumensis	partial head, body segments	arthropoda_odb10	68.7	53.7	15	18.7	12.6	1013
	Ecdysozoan Outgroups
GamNEM	Gammarinema sp.	whole organism	arthropoda_odb10						1013
Apimel	Apis mellifera	midgut	arthropoda_odb10						1013

## Sheet: Tissue Distribution
Crustome v0.1.0 Pre-release			Whole Organism	Eyes/Eyestalk	Mixed tissues	Unspecified	Y-Organ	Embryo/Larvae	Photophores	CNS	Muscle	Gills	Hepatopancreas
			110	33	18	7	5	4	4	3	1	1	1
