# Supplementary material for: CrusTome: a transcriptome database resource for large-scale analyses across Crustacea
Source: G3 (Bethesda). 2023 May 2;13(7):jkad098. doi: 10.1093/g3journal/jkad098 (PMC10320764; doi:10.1093/g3journal/jkad098)
Supplement: jkad098_Supplementary_Data [file jkad098_supplementary_data.zip › File_S2_G3-2023-404078.unk]

>Anopheles_coluzzi__CRY1__XP_040241143.1
MTINNILWFRHGLRLHDNPSLLEALKSDCVNQSSEAVKLFPIFIFDGESAGTRIVGYNRMKFLLESLADL
DRQFRDLGGQLLVFRGDSVTVLRRLFEELNIKKLCYEQDCEPIWKERDDAVAKLCRTMDVRCVENVSHTL
WNPIEVIQTNGDIPPLTYQMFLHTVNIIGDPPRPVGAPNFEYVEFGRVPALLASELKLCQQMPAPDDFGI
HYDGNARIAFQKWIGGETRALEALGARLKQEEEAFREGYYLPTQAKPEILGPATSMSAALRFGCLSVRMF
YWCVHDLFAKVQSNSQFKYPGGHHITGQLIWREYFYTMSVQNPHYGEMERNPICLNIPWYKPEDDSLTRW
KEGRTGFPMIDAAMRQLLAEGWLHHILRNITATFLTRGGLWLSWEEGLQHFLKYLLDADWSVCAGNWMWV
SSSAFERLLDSSKCTCPIALARRLDPKGDYVKRYLPELANYPAQFVHEPWKASREQQIEYGCVIGEKYPA
PMVDLAIVSKRNAHTMASLREKLVDGGSTPPHCRPSDIEEIRQFFWLADDAATEA

>Anopheles_gambiae__CRY1__XP_314748.3
MAKRETIVHWFRKGLRIHDNPALTVAVDKVRANPAKYCLRPIFVLDPGIRKWLRVGPNRWRFLQQTLANL
DENLRSINSRLYVVRGNPVEVFPKLFADWNVSLLTYEHDIEPYAVKRDSTVEEQARKHWVEVHIEKSHTI
FDPEGIVKKNGGKPPLTYQRYATLASACKIPQPLPVPQKLPAKETSPEADKEERKNPSCYDPPTMEELDI
EEASMGQCKFPGGESEALRRMNEILSRKAWVCKFEKPNTSPNSLEPSTTVLSPYLKFGCLSVRLFYSRIA
ETIKGQKHSQPPVSLIGQVMWREFYYCVAAATPNYDKMVGNGICTQIDWDTNKDYLEAWTHGRTGYPFID
AIMRQLRQEGWIHHLARHAVACFLTRGDLWISWEEGQRVFEELLLDADWALNAGNWMWLSASAFFHQYFR
VYSPVAFGKKTDPEGKFIKKYVPELARFPAGIIYEPWKANLETQKKLGCIIGKDYPMRIVVHEDISKVNI
QRMSAAYKRNKAQKDGGTEQDDSVSSGSGGTPGKKRPTSTGSTAKGKAAPKKRKIEANIEKFLKKK


>Anopheles_gambiae__CRY2__ABB29887.1
MRDKHTVHWFRKGLRLHDNPALREGLRGARTFRCVFIIDPWFAGSSNVGINKWRFLLQCLDDLDRNLRKL
NSRLFVIRGQPADALPKLFKEWGTTCLTFEEDPEPFGRVRDHNISEMCKELGIEVISAASHTLYNLERII
EKNGGRAPLTYHQFQAIIASMDAPPQPEAAITLDVIGNANTPQYDDHDDKYGVPTLEELGFETEALRPPV
WIGGETEALARLERHLERKAWVASFGRPKMTPQSLLASQTGLSPYLRFGCLSTRLFYYQLTDLYKKIKKA
CPPLSLHGQLLWREFFYCAATKNPTFDKMAGNPICVQIPWDRNAEALAKWASGQTGFPWIDAIMTQLREE
GWIHHLARHAVACFLTRGDLWISWEEGMKVFEELLLDADWSVNAGMWMWLSCSSFFQQFFHCYCPVKFGR
KADPNGDYIRRYLPVLKNFPTRFIHEPWNASESVQRAAKCLIGKDYPLPMVNHAIASRANMERIKQVYQH
LAKYRTPSGGCYEGDCTEKGGSAIAGVMTAAKVQHMNTSSMNDSPSPTTILTSVNSSGNYMCRSNPPAQS
DHNGKIITYHQLLSGPDPRSALGGNGSGGDRGNAGVPDDTKHGDGTDGSNHLMAGKESISQHQQSQLQHS
HQAQSLDQQSQENSNSVANSEQRYGTLPVAEYAAIKPDSLSTLIRAGNLTSAGTRFSNLQDQLSNSLMSL
ECDALATKLKPNNYEYERNQNIYNSQFKVEYSDNFNSGYGLRNAVFYGGKREDENEDTKADNMNNNHSDQ
LTGDNSADERAVPNDADDDDESTMTTLQATDAHSAPHALLFAANKSKIKQESLVQQSSRMFLEPPKHHAS
RGAKPHRSRCEATEARSHLADSQVKKEQQITSQALPPHSMHTDCDYEPESHKLLAENYRQQHQQQQQQQQ
QQQQQHEHEQQQQQNSMLATQQRLEASQMDQGTDQPMQESPCNEEKIGAGD

>Apis_mellifera__deoxyribodipyrimidine photo-lyase__XP_006564509.1
MEELNPFKRRKVFDLLKKFEDNRKNTSESIMTFKFNKKRIKRLNNLNDIKENCNGILYWMFRDIRIQDNW
ALLFAQKAALKNNVPLHICFCLISNFLNASIRYYKFLLKGLEEIEKECKKLNINFHLLHGEPNINILKFI
KIYNMGAIITDFYPLKLPMLWIDNVKKNLPKDIPICQVDAHNIVPCWYASSKQEFAAKTIRNKINTKLEE
FLTEFPPVIKHPYTTKEKFEKNNWKIALQNVEVDKSVKEITWAKPGYENGIKELENFLQNRLKKYGDERN
NPLSNAISNLSPWFHFGMISVQRCILEIKEYKKLYKKSVESFMEEAIIRKELSDNFCFYNEKYDLIEGAY
PWAIETLNKHRKDKRKYIYFLNHLENSETHDDLWNACQNQMVTIGKMHGFLRMYWAKKILEWTETPEIAL
KWANYLNNKYSIDGCDPNGYVGCMWSICGVHDHGWPERDIFGKIRYMNYEGCKRKFNIAEFVMKWGKKKT
NELI

>Apis_mellifera__CRY2__NP_001077099.1
MTGSRSSEINPKEGLYDEGGKHTVHWFRKGLRLHDNPSLREGLAGASTFRCVFVLDPWFAGSTNIGINKW
RFLLQCLEDLDCSLRKLNSRLFVIRGQPADALPKLFKEWGTTNLTFEEDPEPFGRVRDHNISALCKELGI
SVVQKVSHTLYKLDEIIERNGDKPPLTYHQFQTVVASMDPPEPPVPTVTSACVGSAYTPLKEDHDDHYGV
PTLEELGFDTEGLLPPVWVGGESEALARLERHLERKAWVASFGRPKMTPQSLLPSQTGLSPYLRFGCLST
RLFYYQLTDLYKKIKKAVPPLSLHGQLLWREFFYCAATKNPNFDRMQGNPICVQIPWDKNVEALAKWANG
QTGFPWIDAIMTQLREEGWIHHLARHAVACFLTRGDLWISWEEGMKVFDELLLDADWSVNAGMWMWLSCS
SFFQQFFHCYCPVRFGRKADPNGDYIRRYLPVLKNFPTRYIHEPWNAPLNVQRAAKCIIGKDYSLPMVNH
SKSSRINIERMKQVYQQLNKYRGNGVSLKGETVGLLNALPPSSMKETEEEKKKTKQSLSPSENQSKMEIL
PKTTQRQHHH

>Antheraea_pernyi__CRY1__AAK11644.1
MLGGSVLWFRHGLRLHDNPSLHAALEDRSVPFFPIFVFDGETAGTKLVGYNRMRYLLEALEDLDNQFKKY
GGKLIMLKGKPSDVFRRLWEEFGIRKLCFEQDCEPLWRARDDGVKSACREIGVACREYVSHTLWEPDTVI
RANGGIPPLTYQMFLHTVTIVGDPPRPVPDVDMSGITFGTLPDCFYQEFTVFDKTPKPEDLGVFLENEDI
RMIRWVGGETAALKQMQQRLAVEHETFRKGSYLPTHGSPDLLGPPISLSPALRFGCLSVRSFYWSVQDLF
RQVHQGRLSSAHFITGQLIWREYFYTMSVNNPNYGQMADNPICLDIPWKHPEGDELQRWIEGRTGFPFID
AAMRQLRAEGWLHHAVRNTVASFLTRGTLWLSWEHGLNHFLKYLLDADWSVCAGNWMWVSSSAFEALLDS
GECACPVRLGQRLDPSGEYVRRYVPEIARMPVDYIYEPWKAPLDVQTRASCIIGKHYPAPLVNHIVAAQR
NRNAMKELRQILQKAPPHCCPSSEEEIRQFMWVTE

>Danaus_plexippus__CRY1-like__XP_032511499.1
MSVAETLPLRARSPTAQKSSQPAGVPKEKHTVHWFRKGLRLHDNPALREGLVDATTFRCVFIIDPWFASS
SNVGINKWRFLLQCLEDLDKNLRKLNSRLFVVRGQPADALPKLFREWGTTALTFEEDPEPYGRVRDHNIM
TKCREVGIQVTSRVSHTLYKLDDIIEKNGGKAPLTYHQFQALIASMPPPPSAEPTISLETLNRAVTPISD
NHDERFGVPTLEELGFDTEGLKPPIWIGGENEALLRLERHLERKAWVASFGRPKMTPESLLSSQTGLSPY
LRFGCLSTRLFYYQLSELYKRIKQERPPLSLHGQILWREFFYCAATRNPNFDRMEGNPICVQIPWEKNQE
ALKKWANGQTGFPWIDAIMIQLRNDGWIHHLARHAVACFLTRGDLWISWEEGMKVFDELLLDADWSVNAG
MWMWLSCSSFFQQFFHCYCPVRFGRKTDPNGDFIRKYIPVLKNMPTRYIHEPWVCPEEIQKSIRCIIGKD
YPMPIVDHTKASEINLERIKQVYAQLAKFKPQGALIPQMLQRPNVLQSSPSPTSIIANINQSNYLCSQSS
DVPTPTNQTTNQFKEDAVFLKPTVNNIKSNVDKQQQFKQVVIVQEDKHSENQRHSVGNKYIVNEINKNIN
DIPVKQNNYDFKALTLNLNKFSNEPLTFLNQTPNKNESFGQDVNNVIDVYSTSKPKFYFTDNGVITHNEN
AQTFKRDSYSDNYNKESTGSNRVGEVHSNNPQTDKISSEKKN

>Drosophila_melanogaster__Photolyase__BAA05042.1
MHEDDLKSQLTIARNEINNLRQQVRNLQHVQRKDIETITRLLQDFRCEGCANNNKSAKDKVAGEKQEHQH
QQQTQLIESPYRYTVMFTLASYWRESFKIVLPLQAMKRTKAQKAGPSKKAAKNEKASSEPKSDQESSDEE
ASTSKALLVSKPDYQNFEQFLTHLEHQRVCTAANIQEFSFRKKRVRVLSKTEDVKESSLGGVVYWMSRDG
RVQDNWALLFAQRLALKLELPLTVVFCLVPKFLNATIRHYKFMMGGLQEVEQQCRALDIPFHLLMGSAVE
KLPQFVKSKDIGAVVCDFAPLRLPRQWVEDVGKALPKSVPLVQVDAHNVVPLWVASDKQEYAARTIRNKI
NSKLGEYLSEFPPVVRHPHGTGCKNVNTVDWSAAYASLQCDMEVDEVQWAKPGYKAACQQLYEFCSRRLR
HFNDKRNDPTADALSGLSPWLHFGHISAQRCALEVQRFRGQHKASADAFCEEAIVRRELADNFCFYNEHY
DSLKGLSSWAYQTLDAHRKDKRDPCYSLEELEKSLTYDDLWNSAQLQLVREGKMHGFLRMYWAKKILEWT
ATPEHALEYAILLNDKYSLDGRDPNGYVGCMWSIGGVHDMGWKERAIFGKVRYMNYQGCRRKFDVNAFVM
RYGGKVHKKK

>Drosophila_melanogaster__CRY1__4K03_A
MATRGANVIWFRHGLRLHDNPALLAALADKDQGIALIPVFIFDGESAGTKNVGYNRMRFLLDSLQDIDDQ
LQAATDGRGRLLVFEGEPAYIFRRLHEQVRLHRICIEQDCEPIWNERDESIRSLCRELNIDFVEKVSHTL
WDPQLVIETNGGIPPLTYQMFLHTVQIIGLPPRPTADARLEDATFVELDPEFCRSLKLFEQLPTPEHFNV
YGDNMGFLAKINWRGGETQALLLLDERLKVEQHAFERGFYLPNQALPNIHDSPKSMSAHLRFGCLSVRRF
YWSVHDLFKNVQLRACVRGVQMTGGAHITGQLIWREYFYTMSVNNPNYDRMEGNDICLSIPWAKPNENLL
QSWRLGQTGFPLIDGAMRQLLAEGWLHHTLRNTVATFLTRGGLWQSWEHGLQHFLKYLLDADWSVCAGNW
MWVSSSAFERLLDSSLVTCPVALAKRLDPDGTYIKQYVPELMNVPKEFVHEPWRMSAEQQEQYECLIGVH
YPERIIDLSMAVKRNMLAMKSLRNSLITPPPHCRPSNEEEVRQFFWLADVVV

>Drosophila_melanogaster__Photolyase__BAA12067.1
MDSQRSTLVHWFRKGLRLHDNPALSHIFTAANAAPGKYFVRPIFILDPGILDWMQVGANRWRFLQQTLED
LDNQLRKLNSRLFVVRGKPAEVFPRIFKSWRVEMLTFETDIEPYSVTRDAAVQKLAKAEGVRVETHCSHT
IYNPELVKAKNLGKAPITYQKFLGIVEQLKVPKVLGVPEKLKKMPTPPKDEVEQKDSAAYDCPTIKQLVK
RPEELGPNKFPGGETEALRRMEESLKDEIWVARFEKPNTAPNSLEPSTTVLSPYLKFGCLSARLFNQKLK
EIIKRQPKHSQPPVSLIGQLMWREFYYTVAAAEPNFDRMLGNVYCMQIPWQEHPDHLEAWTHGRTGYPFI
DAIMRQLRQEGWIHHLARHAVACFLTRGDLWISWEEGQRVFEQLLLDQDWALNAGNWMWLSASAFFHQYF
RVYSPVAFGKKTDPQGHYIRKYVPELSKYPATCIYEPWKASLVDQRAYGCVLGTDYPHRIVKHEVVHKEN
IKRMGAAYKVNREVRTGKEEESSFEEKSETSTSGKRKVRRATGSAPKRKR

>Strongylocentrotus_purpuratus__CRY1__XP_785873.3
MPKRKHRSSRRDREEKPGCLVHWFRKGLRLHDNPALKEGLKSASGFRCIYILDPWFAGSCSKGVNRWRFL
LECLEDLDSSLRKLNSRLFLIRGQPADVLPRLFKEWKVTQLSFEEDSEPFGRTRDKAISTLAQEAGVKVI
SKVSHTLYDPQEILALNNNEPPLTYKRFQDIISLMGIPIYPAEALEAEDVEGLDTFIDPNHEDKYGIPTL
EELGFDPEDVPPPMWIGGETEAKQRLDRHLERKAWVANFERPRMSPASLMASPAGLSPYLRFGCLSPRTF
YWKLTELYQKVRKTTNTPLSLHGQLLWREFFFTVACNNRQFDHMVDNPICIQIPWDKNTALLNKWANGET
GYPWIDAIMTQLRLEGWIHPLARHAVACFLTRGDLWISWEEGMKVFDEYLLDADWSVNAGNWIWLSCSSF
YQQFFHCYCPVKFGRRTDPNGDYVRKYLPFLKNFPSKYIFEPWTAPIEVQEKAKCIIGKDYPLPIVDHAE
ASHRNIERMRKVYNNLSRRGGPGILGSVPSSQAASAPPQLGKFNMSSKLMMTKQQHQQQTQETPMAPPAG
NDSDLMPRPAKMRFMGTGMSHMQMLLGGNTSTGIGGTGVVVGPGVSGVGAGVGVGGVSLGAGVSGIGPGV
GVGPGVSGIGAGVSGIVSVGVPCVRGVEVSGINVTDVTSHLPGSSGTNVLSYQPSLDMQQQHQRQQQQQQ
HQQQHQQQQQQLSQQIMPVDMATLSQMDVPGTSGSLLKELEGTNWQTHWQFTNQ

>Strongylocentrotus_purpuratus__CRY2__XP_030853363.1
MPHNSTIHWFRKGLRIHDNPALLTAIQGTKVFRPIFILDPHFIESEKVGINRWRFLLETLQDLDYSFRAL
GTRLFVVRGNPTTVFPEIFKKWNVTRLTFEVDTEPYARRRDQEVIELAKKNDVEVITKVSHTLYDTERTI
KANKYKPPMTYQRMVGLLSEIGAPAIPELPPLMANFTGVATPVKPDHDNEYGVPSLEDLGLDLEGLGPRL
YPGGETEGLQRMDLHLARKSWVCGFEKPKTSPNSLEPSTTVLSPYLKWGCLSPRKFYYAIKEVYAQQTNC
TKPPVSLMGQLIWREFFYTVAAGTPNFHQMEENPICIQVPWDENPEFLAAWKEGRTGYPYIDAIMTQLRT
EGWIHHLARHSAACFLTRGDLWQSWVKGQEVFDEWLLDADYSLNAANWMWLSSSAFFHQYYRVYSPVVFG
KKTDKTGEYIRKYIPALNKLPAEYIYEPWTAPRSVQEAAGCIIGRDYPRPIVDHSIVSKRNIGRMKDARA
CQPGKKAEKRPAEPSKQDNNGKKVRKITSMLKKK

>Strongylocentrotus_purpuratus__CRY-DASH__XP_030855350.1
MAGRMKIVICLLRNDLRYRDNEVLFWAHKNATNVIPLYCFDPRHYKGTHQFGFPKTGPHRLKFLLESVRD
LRTTLQSVGSGLVVRSGNPEDVVPQLIQQFGEGEVAAVALQEEATREELDVEAGLHQSCSKLGVQVKKFW
GSTLYHREDVPFSPQGVPNVYTEFRKKVENRSHVRPPINMPKPLKGLPQGVEEGDIPVFSSFGLKDPGSD
SRTAFPFQGGETTGLARIEDYFWKSDCIAKYKETRNGLIGSEYSTKFAAWLAHGCVSPRQIHAEVKRYEK
ERTENQSTYWVIFELIWRDYFKFVALKFGDKMFYLSGLLGVHKPWNKNKQWFDAWCKGQTGVPFVDANIR
EMAATGFMSNRGRQNVASFLTKDLVLDWRLGAEWFEQMLYAEGYFGLSSGTPHFVMDFFQTLYGGVS

>Bombyx_mori__CRY2__NP_001182627.1
IGGESEALARLERHLERKAWVASFGRPKMTPQSLLASQTGLSPYLRFGCLSTRLFYYQLTELYKRVKRVRPPLSLHGQILWREFFYCAATRNPNFDRMEGNPICVQIPWEKNQDALAKWANGQTGYPWIDAIMIQLREEGWIHHLSRHAVACFLTRGDLWISWEEGMKVFDELLLDADWSVNAGMWMWFSCSSFFQQFFHCYCPVRFGRKTDPNGDFIRKYIPALK

>Danaus_plexippus__CRY1__XP_032522602.1
MLGGNVIWFRHGLRLHDNPSLHSALEDASSPFFPIFIFDGETAGTKMVGYNRMRYLLEALNDLDQQFRKYGGKLLMIKGRPDLIFRRLWEEFGIRTLCFEQDCEPIWRPRDASVRALCRDIGVSCREHVAHTLWNPDTVIKANGGIPPLTYQMFLHTVEIIGNPPRPVDDVDLNGVNFGSLPESFYREFVVFDKAPKPEDLGVFLENEDIRMIRWVGGETAALKQMQERLAVEYETFCRGSYLPTHGNPDLLGPPISLSPALRFGCLSVRRFYWSLQDLFQQVHQGRLASTQFITGQLIWREYFYTMSVNNPNYAQMSGNPICLDIPWKEPENDELQRWKEGRTGFPFVDAAMRQLRTEGWLHHVVRNTVASFLTRGTLWLSWEHGLQHFLKYLLDADWSVCAGNWMWVSSSAFEALLDSGECACPVRLGRRLEPTGHYVRRYVPELARMPGEYIYEPWRAPLEVQEAAGCVIGRDYPAPVVDHTAAAARNRANMQELRRLLEKAPPHCCPSSEDEVRQFMWLGDDSQPELTTT
